# Supplementary material for: Description of an activity-based enzyme biosensor for lung cancer detection
Source: Commun Med (Lond). 2024 Mar 5;4:37. doi: 10.1038/s43856-024-00461-7 (PMC10914759; doi:10.1038/s43856-024-00461-7)
Supplement: Supplementary file 3 — Supplementary Data 1 [file 43856_2024_461_MOESM3_ESM.xlsx]

## Sheet: Fig 2-Cohort Data
Paper ID	Institution	Study Site	Status	Histological	Stage	Smoking Status	Sex	Age bracket	BM-01_00	BM-02_00	BM-03_00	BM-04_00	BM-05_00	BM-06_00	BM-07_00	BM-08_00	BM-09_00	BM-10_00	BM-11_00	BM-12_00	BM-13_00	BM-14_00	BM-15_00	BM-17_00	BM-18_00	BM-19_00	BM-01_10	BM-02_10	BM-03_10	BM-04_10	BM-05_10	BM-06_10	BM-07_10	BM-08_10	BM-09_10	BM-10_10	BM-11_10	BM-12_10	BM-13_10	BM-14_10	BM-15_10	BM-17_10	BM-18_10	BM-19_10	BM-01_20	BM-02_20	BM-03_20	BM-04_20	BM-05_20
P-00942-1	Marmara University	HEB.121	non-LC	0	0	Former	M	50-59	0	0	0	0	0	0	0	0	0	0	0	0	0	0	0	0	0	0	8.73824	4.01044	0	0	0	6.48616	0	4.39459	3.37393	3.6812	0	0	4.52082	11.1841	18.1181	6.5246	11.7339	0	37.1088	19.5395	9.61623	0	0
P-00963-1	Marmara University	HEB.121	non-LC	0	0	Current	M	50-59	0	0	0	0	0	0	0	0	0	0	0	0	0	0	0	0	0	0	5.90963	0	0	0	0	5.83825	0	4.78976	3.81289	0	0	0	3.28615	9.69441	10.6453	6.07434	10.0022	0	30.253	11.3665	6.35222	0	0
P-01118-1	KUMC	HEB.115	non-LC	0	0	Former	M	70-79	0	0	0	0	0	0	0	0	0	0	0	0	0	0	0	0	0	0	3.60438	0	0	0	0	3.82387	0	3.67571	0	3.90618	0	0	4.15312	11.2941	16.7413	5.2728	13.9892	0	22.0614	11.814	5.57009	0	0
P-01219-1	Vejle Hospital	HEB.130	LC	Adenocarcinoma	IA	Former	F	60-69	0	0	0	0	0	0	0	0	0	0	0	0	0	4.13644	4.5823	0	0	0	20.8181	9.51305	5.0148	0	0	14.8696	6.06336	10.3925	8.84264	10.0846	6.96942	3.84582	9.14486	28.4878	38.4429	11.7889	26.7207	4.65803	58.6395	27.2777	13.3805	3.93921	3.12956
P-01397-1	Marmara University	HEB.121	LC	Squamous Cell Carcinoma	IIA	Current	M	70-79	0	0	0	0	0	0	0	0	0	0	0	0	0	0	0	0	0	0	4.82818	0	0	0	0	7.2605	0	4.92698	3.67571	3.37393	0	0	4.5318	9.26575	15.6952	5.36063	10.1946	0	20.2119	9.22488	5.34106	2.99557	0
P-01173-1	Vejle Hospital	HEB.130	non-LC	0	0	Former	M	70-79	0	0	0	0	0	0	0	0	0	0	0	0	0	3.58577	4.44067	0	3.14532	0	10.0022	5.92061	0	0	0	10.6563	4.15312	5.23437	6.94196	8.39759	6.33241	3.76899	8.2163	18.9995	29.7584	13.439	23.2442	4.18605	39.6964	18.9793	8.0566	3.16865	3.0514
P-01049-1	Marmara University	HEB.121	non-LC	0	0	Current	M	60-69	0	0	0	0	0	0	0	0	0	0	0	0	0	0	0	0	0	0	11.0656	5.78174	0	0	0	8.63059	0	6.16471	3.6896	6.83363	4.54142	0	4.73014	10.1476	13.713	5.95434	9.65626	0	42.6893	24.528	8.58298	0	0
P-01387-1	Marmara University	HEB.121	non-LC	0	0	Current	F	50-59	3.19508	0	0	0	0	3.78471	0	3.45303	0	0	0	0	3.1477	3.30036	3.92161	0	3.1477	0	8.69536	4.59534	0	0	0	11.7678	5.68466	7.36778	5.83568	7.54584	6.24562	3.49015	6.30495	9.4457	16.7407	8.42549	11.0116	0	31.3122	18.1377	8.21631	3.81436	3.23294
P-01196-1	Vejle Hospital	HEB.130	LC	Adenocarcinoma	IVA	Former	M	80+	5.67022	5.95473	5.41735	5.99161	5.36467	6.15496	5.3436	5.7914	5.40154	4.77472	4.89586	5.73344	5.99161	5.61227	6.17077	5.40154	5.69129	4.80105	14.1454	7.40555	5.28557	4.46054	4.00227	13.6049	7.78867	9.96401	7.03325	11.8759	8.44708	6.20246	7.86422	12.254	21.8825	10.0396	18.7425	5.45275	44.435	21.7103	12.4088	6.32435	5.85019
P-01066-1	Marmara University	HEB.121	non-LC	0	0	Former	M	60-69	3.13191	3.02663	0	3.07401	0	3.58465	3.24246	3.17929	3.1477	0	0	0	3.94794	4.59038	3.92687	3.22666	4.04798	0	11.6058	6.27259	4.44437	0	0	8.57122	4.51985	6.90377	4.15862	4.97279	4.92426	3.22064	5.60376	11.0656	18.8507	6.43981	9.111	0	40.8901	21.277	10.1526	4.62206	4.3905
P-01337-1	Marmara University	HEB.121	LC	Adenocarcinoma	IB	Current	M	70-79	0	0	0	0	0	0	0	0	0	0	0	0	0	3.23719	0	0	0	0	5.02672	3.53328	0	0	0	7.53505	3.85133	5.89501	4.44976	3.88906	3.3015	0	4.21792	9.93161	14.4697	6.02446	8.99764	0	24.0401	14.2452	5.71551	0	0
P-01186-1	Vejle Hospital	HEB.130	non-LC	0	0	Former	M	50-59	0	0	0	0	0	0	0	0	0	0	0	0	0	4.17436	3.24246	0	3.06874	0	6.47218	4.42819	0	0	0	8.59281	4.56838	6.63941	5.8141	7.55124	4.85416	3.68421	5.46893	14.6859	20.4746	11.0926	16.6866	3.72195	36.2062	20.5189	9.77498	4.02434	0
P-01301-1	Marmara University	HEB.121	non-LC	0	0	Current	M	50-59	3.38459	0	0	0	0	3.67415	0	0	0	0	0	0	4.04798	5.38047	4.60092	0	3.85316	0	11.7138	7.17353	3.49015	0	0	10.3636	5.44736	8.07469	6.72573	5.51747	4.11549	3.62492	7.25986	16.0917	23.5617	8.17723	14.6859	3.33923	35.4988	19.9776	8.73937	4.01896	3.33522
P-01547-1	Vejle Hospital	HEB.130	LC	Adenocarcinoma	IIB	Former	F	80+	0	0	0	0	0	0	0	0	0	0	0	0	0	0	3.10559	0	0	0	4.16401	0	0	0	0	6.01367	4.39584	5.5714	3.26377	3.23681	0	0	4.31497	7.90199	14.2535	3.67882	8.19342	0	16.4611	10.8433	5.54311	0	0
P-01402-1	Marmara University	HEB.121	non-LC	0	0	Former	M	60-69	0	0	0	0	0	0	0	0	0	0	0	0	0	3.91634	3.28983	0	3.0898	0	5.72781	3.87289	0	0	0	6.95232	3.93219	6.71494	4.81641	5.71702	3.85133	3.00505	6.19168	12.9564	17.6603	8.36612	16.8489	3.09668	23.6607	14.2452	7.12734	0	0
P-01062-1	Marmara University	HEB.121	non-LC	0	0	Current	F	50-59	0	0	0	0	0	0	0	0	0	0	0	0	0	0	0	0	0	0	13.8006	4.5997	3.48452	0	0	11.6314	3.55985	5.27815	4.38867	7.67213	5.63003	0	4.27312	7.3199	14.7094	7.67716	8.97089	0	41.3106	15.989	9.20215	0	0
P-01127-1	KUMC	HEB.115	non-LC	0	0	Current	F	60-69	0	0	0	0	0	0	0	0	0	0	0	0	0	0	0	0	0	0	12.3878	3.01753	0	0	0	13.2959	3.61509	5.96689	4.18269	10.1697	6.21831	3.16816	4.29322	9.06153	20.8286	9.38888	12.3374	0	48.8676	16.8136	11.7161	0	0
P-00913-1	Marmara University	HEB.121	LC	Adenocarcinoma	IA	Current	M	70-79	0	0	0	0	0	0	0	0	0	0	0	0	0	0	0	0	0	0	0	0	0	0	0	4.17767	0	0	0	0	0	0	0	4.01692	4.94141	0	6.31889	0	7.94352	3.12552	0	0	0
P-01149-1	Vejle Hospital	HEB.130	LC	Adenocarcinoma	IA	Former	M	60-69	0	0	0	0	0	0	0	0	0	0	0	0	0	0	0	0	0	0	6.51503	4.18269	0	0	0	5.88141	0	4.77557	3.3188	0	0	0	3.25854	7.53123	8.4976	4.69015	6.34403	0	32.7383	18.4634	8.20033	0	0
P-01263-1	Vejle Hospital	HEB.130	non-LC	0	0	Never	F	60-69	0	0	0	0	0	0	0	0	0	0	0	0	0	0	0	0	0	0	6.24848	3.62012	0	0	0	8.29624	3.6402	5.50938	6.34906	3.63016	0	0	5.43901	11.6314	21.3351	8.28617	9.37377	0	31.0273	14.2378	5.34096	0	0
P-01144-1	KUMC	HEB.115	non-LC	0	0	Former	F	70-79	0	0	0	0	0	0	0	0	0	0	0	0	0	0	0	0	0	0	5.46414	3.74065	0	0	0	10.6736	5.27313	7.12871	5.30329	7.08344	4.37863	3.98678	5.25805	12.0852	17.9943	14.4064	16.3764	4.52936	30.3018	16.2467	6.90114	0	0
P-01082-1	Marmara University	HEB.121	non-LC	0	0	Current	F	50-59	0	0	0	0	0	0	0	0	0	0	0	0	0	0	0	0	0	0	9.06153	5.02685	3.27863	0	0	8.35161	3.04263	6.35912	4.8208	8.79968	4.77055	3.65527	4.34848	11.3793	30.4231	5.84119	13.1446	0	32.5827	15.5254	8.26711	0	0
P-01281-1	Marmara University	HEB.121	non-LC	0	0	Current	M	50-59	0	0	0	0	0	0	0	0	0	0	0	0	0	0	0	0	0	0	5.92164	0	0	0	0	9.41406	3.34391	6.64077	4.71025	5.21784	0	0	5.43398	11.9339	26.3057	7.48091	11.2281	0	27.8158	11.7161	6.11066	0	0
P-01557-1	Vejle Hospital	HEB.130	LC	Squamous Cell Carcinoma	IA	Former	M	80+	0	0	0	0	0	0	0	0	0	0	0	0	0	0	0	0	0	0	7.24946	3.3891	0	0	0	7.99926	0	7.57652	5.26307	11.1272	5.05198	0	0	14.053	29.2531	9.41406	24.8843	3.36399	32.6346	12.7966	5.99776	0	0
P-01115-1	KUMC	HEB.115	non-LC	0	0	Current	M	50-59	4.79101	4.86524	4.71213	4.86988	5.01372	5.42212	5.26432	5.11117	4.54513	4.48482	4.40133	5.01836	5.23183	5.24575	5.12973	4.80029	4.71213	4.56368	11.5974	9.03095	6.52061	5.76971	5.65639	11.1188	7.5791	9.277	8.19373	7.47511	6.85131	6.44503	8.00459	9.38111	13.5511	8.64776	8.50586	5.84525	35.5371	21.0782	11.706	6.56148	6.36222
P-01172-1	Vejle Hospital	HEB.130	non-LC	0	0	Former	F	60-69	4.4338	4.18797	4.09058	4.48018	4.39205	4.75389	4.71677	4.41988	4.13695	4.07666	4.22971	4.35958	4.82348	4.29464	4.96732	4.2158	4.8606	4.2529	10.3184	7.8202	5.76026	5.18906	5.0522	12.8395	8.34979	10.3184	8.06133	9.84495	10.2142	6.2136	8.90321	10.6167	19.398	10.5836	11.4173	5.84998	39.7383	23.9217	13.0615	6.25531	6.13869
P-01284-1	Marmara University	HEB.121	LC	Squamous Cell Carcinoma	IIIA	Current	M	60-69	3.92363	3.85408	3.64079	3.77062	3.95609	3.97464	3.92827	3.87263	3.92363	4.09522	3.75671	3.99319	4.24826	4.30856	4.31784	3.76134	4.27145	3.7938	6.80879	4.93893	4.84928	4.52371	4.58505	7.85329	5.69889	6.75682	5.71305	7.69728	6.03414	5.36371	6.66706	6.70958	11.1425	7.50347	9.73608	5.28346	18.3368	11.3454	8.17093	5.33226	4.85148
P-00927-1	Marmara University	HEB.121	non-LC	0	0	Former	M	60-69	4.22971	4.12768	4.16014	4.11377	4.15551	4.29928	4.36886	4.06275	4.2158	3.92827	4.01174	4.27145	4.75389	5.32465	4.21116	3.96073	4.37813	3.75671	11.3131	7.66892	6.0483	5.23626	5.05692	9.91596	7.48929	9.15397	7.98567	6.89856	6.12386	5.53837	7.61692	10.1432	14.5478	8.29777	9.01203	5.23626	33.9085	18.2879	12.1935	5.90061	6.05608
P-01413-1	Marmara University	HEB.121	LC	Adenocarcinoma	IA	Current	M	70-79	4.20188	4.2529	4.0442	4.17869	4.10449	4.4338	4.29001	4.14623	4.28537	3.86335	4.25754	4.27145	4.62399	5.22255	4.41988	4.27609	4.35958	3.96073	7.79183	5.95858	5.21266	4.86815	4.9059	8.05187	6.48755	8.35452	7.49402	7.21989	6.64344	5.477	7.54129	11.2468	15.6877	7.85802	8.76129	5.47228	26.7696	14.0372	9.50917	5.84231	5.60426
P-00969-1	Marmara University	HEB.121	non-LC	0	0	Former	M	50-59	4.29928	4.61935	4.17406	4.51729	4.0071	4.22507	4.10449	4.57296	4.27145	4.13232	4.05811	4.34567	4.2529	4.98124	4.61007	4.05348	4.46163	4.23899	7.07812	6.01997	5.38259	5.00972	4.703	7.21517	6.72847	8.03296	6.61037	7.73983	6.07192	5.8547	7.18208	9.9917	13.5036	9.21075	10.1243	6.07192	22.6955	15.3554	9.40207	5.97834	5.46825
P-01267-1	Vejle Hospital	HEB.130	non-LC	0	0	Never	F	0-49	4.35958	4.3735	4.28073	4.15087	3.94218	4.70286	4.11377	4.52193	4.46163	4.29001	4.12768	4.12768	5.02764	5.03228	6.30888	3.83089	4.8142	3.98855	15.0227	11.9576	7.82492	5.89719	5.7461	12.83	10.0248	13.646	12.3416	8.86063	8.47748	7.12065	11.3605	15.0227	33.1241	11.5453	14.5003	7.07812	43.0069	26.7696	14.8182	6.88714	6.80937
P-00952-1	Marmara University	HEB.121	non-LC	0	0	Former	M	50-59	4.15551	3.8819	4.01174	3.98392	3.94218	3.97464	4.05811	4.32247	4.15087	3.78916	3.85871	4.02565	4.42916	4.69822	5.49174	3.97928	4.48482	3.80307	10.432	7.71619	6.08608	5.25042	4.98613	8.97418	8.11334	11.6448	10.1811	8.73764	8.24102	6.771	10.3989	14.5478	29.4301	10.38	14.1206	6.64816	40.7777	21.8622	14.1349	6.50802	5.80344
P-01274-1	Vejle Hospital	HEB.130	LC	Adenocarcinoma	IA	Current	M	60-69	5.06941	4.8142	4.5776	4.72141	4.56832	5.21791	5.00908	5.023	4.93948	4.89308	4.54976	4.71213	5.10189	5.60314	7.02885	4.98588	5.71455	4.61935	14.6903	9.79288	7.61219	6.09081	5.83581	14.6903	10.3894	15.2127	12.152	14.4529	10.9388	8.12753	12.8016	19.8743	40.8753	18.2079	25.6009	8.70452	45.0402	27.3102	15.1112	7.40249	7.01354
P-00997-1	KUMC	HEB.115	LC	Adenocarcinoma	IA	Former	M	70-79	0	0	0	0	0	0	0	0	0	0	0	0	0	0	0	0	0	0	11.7959	6.25382	3.36176	0	0	10.1493	5.38234	6.61986	5.57008	5.20425	5.20425	3.34734	5.17537	6.6584	13.1345	5.54601	6.96672	0	40.5887	20.6145	10.8131	4.80943	4.44367
P-01379-1	Marmara University	HEB.121	non-LC	0	0	Current	F	50-59	0	0	0	0	0	0	0	0	0	0	0	0	0	0	0	0	0	0	10.6706	4.70375	3.10214	0	0	10.4244	4.96842	8.20051	5.44492	8.50909	6.29234	3.30407	6.13342	7.01008	17.8299	8.41748	10.7672	3.11176	42.4782	18.7956	10.1331	4.22426	3.7855
P-01032-1	KUMC	HEB.115	non-LC	0	0	Former	F	60-69	0	0	0	0	0	0	0	0	0	0	0	0	0	0	0	0	0	0	6.91372	3.78013	0	0	0	8.28729	4.16491	6.50908	3.82822	6.87518	4.28036	0	4.723	5.51231	13.8598	6.95226	9.31454	0	27.9076	16.6839	8.29498	4.1755	3.40046
P-01447-1	Vejle Hospital	HEB.130	LC	Squamous Cell Carcinoma	unknown	Former	M	50-59	0	0	0	0	0	0	0	0	0	0	0	0	0	0	0	0	0	0	12.8444	8.67305	4.85773	0	0	10.8638	5.41122	9.94662	7.31364	6.47536	5.43529	3.3233	7.51122	12.3612	18.6056	8.91418	9.84528	4.20339	46.0633	27.3152	13.6923	5.10208	4.98501
P-01120-1	KUMC	HEB.115	non-LC	0	0	Former	F	60-69	3.49274	3.09023	0	3.08076	0	3.62061	3.30805	3.27016	0	0	0	0	3.73902	3.82902	3.5401	0	3.39802	0	5.76266	4.67488	3.95327	3.33292	3.65509	5.75784	4.4728	5.24275	4.77593	3.83303	3.54929	3.50602	5.75784	7.1739	8.39819	4.10238	5.79636	3.22714	18.4025	11.7821	8.20703	5.21916	5.18989
P-01389-1	Marmara University	HEB.121	non-LC	0	0	Current	F	50-59	0	0	0	0	0	0	0	0	0	0	0	0	0	0	0	0	0	0	7.47748	4.18896	0	0	0	8.15712	4.94436	7.22208	7.34255	7.90644	5.09836	3.62143	6.2201	11.1535	19.3816	11.4626	14.3919	4.07833	34.3368	18.8447	9.72232	4.27789	3.76113
P-01077-1	Marmara University	HEB.121	LC	Squamous Cell Carcinoma	IIB	Former	M	60-69	0	0	0	0	0	0	0	0	0	0	0	0	0	0	3.75323	0	0	0	8.77914	6.70175	4.55459	0	0	9.32902	5.83488	7.16426	6.95708	5.41122	4.36215	4.41988	6.63432	9.86941	25.9422	6.51871	8.18605	0	33.891	22.4352	10.9942	5.22891	4.73139
P-01366-1	Marmara University	HEB.121	non-LC	0	0	Current	M	60-69	0	0	0	0	0	0	0	0	0	0	0	0	0	0	4.00429	0	0	0	13.8114	8.06552	4.5161	0	0	12.8444	7.34737	11.7814	9.29042	9.05406	7.6317	4.52091	10.0528	15.6985	38.6438	12.8928	20.0608	4.63639	48.7565	25.8844	12.0269	4.60947	4.1755
P-01411-1	Marmara University	HEB.121	non-LC	0	0	Current	F	50-59	0	0	0	0	0	0	0	0	0	0	0	0	0	0	3.49747	0	0	0	7.03899	5.46417	3.29445	0	0	8.30658	5.38715	9.36761	7.13535	7.52568	4.74225	3.7128	6.79328	11.2984	28.4755	10.6706	18.6056	3.99175	25.4406	17.0766	9.25783	4.40954	4.4388
P-01298-1	Marmara University	HEB.121	non-LC	0	0	Current	M	50-59	0	0	0	0	0	0	0	0	0	0	0	0	0	0	0	0	0	0	6.51207	3.64569	0	0	0	5.76222	0	0	0	0	0	0	0	3.71732	8.32105	3.58507	5.10621	0	34.5205	21.4328	8.67289	0	0
P-00987-1	KUMC	HEB.115	non-LC	0	0	Former	F	50-59	0	0	0	0	0	0	0	0	0	0	0	0	0	0	0	0	0	0	12.0351	4.89675	0	0	0	11.0966	0	6.17021	5.35978	8.40932	5.19441	0	3.99837	8.9003	25.3051	9.2203	11.6486	0	53.5131	25.4208	10.8747	0	0
P-01142-1	KUMC	HEB.115	LC	Adenocarcinoma	IB	Former	F	60-69	0	0	0	0	0	0	0	0	0	0	0	0	0	0	0	0	0	0	6.07097	0	0	0	0	6.85396	0	3.73386	0	6.89807	4.78651	0	3.71181	5.7953	14.0231	6.62787	11.0414	0	32.9653	16.5646	7.67453	0	0
P-01521-1	Vejle Hospital	HEB.130	LC	Adenocarcinoma	IVB	Current	M	70-79	0	0	0	0	0	0	0	0	0	0	0	0	0	0	0	0	0	0	5.20543	3.02855	0	0	0	5.05109	0	4.08104	0	0	0	0	3.10569	6.72712	9.99281	3.46935	5.36529	0	24.922	15.0169	7.15064	0	0
P-01356-1	Marmara University	HEB.121	non-LC	0	0	Former	M	50-59	0	0	0	0	0	0	0	0	0	0	0	0	0	0	0	0	0	0	5.14479	0	0	0	0	5.31017	0	5.22748	4.12513	3.11671	0	0	3.75039	5.7126	20.9327	7.23447	10.4343	0	30.8002	17.1727	7.75726	0	0
P-01001-1	KUMC	HEB.115	non-LC	0	0	Former	F	70-79	0	0	0	0	0	0	0	0	0	0	0	0	0	0	0	0	0	0	0	0	0	0	0	0	0	0	0	0	0	0	0	4.69832	6.08751	0	6.19778	0	12.2549	5.72272	0	0	0
P-01208-1	Vejle Hospital	HEB.130	non-LC	0	0	Former	F	60-69	0	0	0	0	0	0	0	0	0	0	0	0	0	0	0	0	0	0	18.6652	9.82726	4.26842	0	0	11.4278	3.98735	9.13754	7.67569	6.86499	6.02686	3.12773	7.68672	14.9069	35.6721	11.7038	18.3887	0	51.5034	29.7459	12.7519	3.38634	0
P-00966-1	Marmara University	HEB.121	non-LC	0	0	Former	M	60-69	0	0	0	0	0	0	0	0	0	0	0	0	0	0	0	0	0	0	5.75671	0	0	0	0	4.84714	0	5.77325	3.59058	3.88264	0	0	4.12513	6.97528	17.3384	5.47555	8.88927	0	29.6904	13.8566	5.51327	0	0
P-01110-1	KUMC	HEB.115	LC	Adenocarcinoma	IIIA	Never	M	60-69	0	0	0	0	0	0	0	0	0	0	0	0	0	0	0	0	0	0	13.526	6.5617	0	0	0	11.5934	0	11.3174	9.88245	10.622	8.63549	4.1141	9.99281	19.6052	37.7261	16.233	26.025	4.307	49.1602	26.9174	12.0892	3.05033	0
P-01195-1	Vejle Hospital	HEB.130	non-LC	0	0	Former	M	0-49	3.34328	0	0	0	0	3.38497	0	3.20895	0	0	0	0	3.35255	5.49424	4.90057	3.08389	4.16343	0	10.9492	7.35126	3.07977	0	0	11.7451	4.18037	7.13775	4.85488	5.46011	5.69332	0	5.22693	14.0347	16.9249	6.77035	11.6456	0	34.1838	22.5196	8.94315	4.29895	3.65265
P-01362-1	Marmara University	HEB.121	LC	Squamous Cell Carcinoma	IB	Former	M	70-79	3.246	0	0	0	0	3.67222	3.18116	3.08389	0	0	3.07926	3.10242	4.04293	4.63627	3.85756	0	3.68612	0	0	0	0	0	0	4.0812	0	0	0	0	0	0	3.9969	5.92159	4.89952	0	4.55728	0	4.23928	4.79624	3.07611	0	0
P-01240-1	Vejle Hospital	HEB.130	non-LC	0	0	Former	M	60-69	0	0	0	0	0	0	0	0	0	0	0	0	3.19505	4.55282	3.38034	0	3.57028	0	6.10521	0	0	0	0	7.10796	2.99551	4.45808	3.05994	8.42409	5.17236	0	4.61679	10.7005	14.7819	8.97064	16.0276	0	30.9096	13.0132	7.01058	3.12083	0
P-01087-1	Marmara University	HEB.121	non-LC	0	0	Former	F	50-59	0	0	0	0	0	3.19968	0	0	0	0	0	0	3.79732	6.56623	4.32567	0	3.49152	0	15.3299	7.50024	3.92253	0	0	10.2033	4.40353	7.08313	5.37577	5.27158	4.84992	0	6.77035	18.4712	26.4179	9.8056	12.8896	0	46.9237	21.7175	10.4186	3.20532	3.30968
P-01499-1	Vejle Hospital	HEB.130	LC	Adenocarcinoma	IA	Former	F	80+	3.2738	3.47299	0	0	0	3.58882	3.03757	3.10705	3.44983	0	0	3.13021	3.96878	5.96749	4.63163	3.01905	3.84829	0	7.12285	5.0781	0	0	0	9.97959	5.46011	7.92238	5.7876	4.82015	4.03161	3.97707	5.92159	13.736	22.5161	9.40796	11.2476	3.82832	32.1683	18.8622	8.64418	3.69738	3.99566
P-01326-1	Marmara University	HEB.121	non-LC	0	0	Former	F	50-59	0	0	0	0	0	0	0	0	0	0	0	0	3.17652	4.79391	3.246	0	3.05147	0	4.83503	3.0649	0	0	0	4.26467	0	4.70607	3.01533	4.3589	0	0	3.7242	10.7005	12.7901	7.17747	12.0436	0	24.9278	12.8634	7.1699	0	0
P-01432-1	Vejle Hospital	HEB.130	non-LC	0	0	Former	M	60-69	4.76146	3.62125	3.39887	3.20895	3.158	4.96085	3.70002	4.20051	3.44056	3.26916	3.38497	3.23674	4.78464	7.3417	7.79695	3.48689	5.48496	3.50542	21.3169	12.7901	6.9739	3.05994	3.05994	15.0808	6.53703	11.9938	8.38932	8.8315	8.49862	5.17236	10.253	26.1175	39.2189	12.6408	22.866	5.48492	53.6261	29.7522	13.7622	5.28867	5.00016
P-01265-1	Vejle Hospital	HEB.130	LC	Squamous Cell Carcinoma	IVB	Former	M	70-79	3.06536	0	0	0	0	3.2738	0	0	0	0	0	0	3.33402	4.32103	4.70118	0	3.71392	0	7.75848	4.2498	0	0	0	9.06008	5.40057	9.60677	5.76775	5.2567	3.82336	3.41188	6.52214	15.3299	27.8702	6.79517	15.031	3.11942	31.9165	16.0607	8.85844	3.63773	3.56317
P-01420-1	Marmara University	HEB.121	non-LC	0	0	Current	M	60-69	0	0	0	0	0	3.28769	0	3.07463	3.01905	0	0	0	3.70002	4.39983	4.63163	0	3.94561	0	6.1201	3.94732	0	0	0	6.87461	3.75395	6.32359	4.97393	6.63135	3.71429	3.26812	6.06551	14.2838	25.0165	9.09984	17.4236	3.65975	23.8739	14.2616	7.5832	3.07114	3.1755
P-01065-1	Marmara University	HEB.121	non-LC	0	0	Current	F	50-59	0	0	0	0	0	0	0	0	0	0	0	0	0	0	0	0	0	0	10.7717	3.77386	0	0	0	7.51441	3.50313	5.52627	3.67681	5.04085	3.49802	0	3.53378	8.67494	15.4285	4.53504	7.96939	0	41.4348	21.0854	10.1241	0	0
P-01081-1	Marmara University	HEB.121	non-LC	0	0	Current	M	60-69	0	0	0	0	0	0	0	0	0	0	0	0	0	0	0	0	0	0	4.89779	0	0	0	0	6.18549	0	3.00258	0	3.2222	0	0	0	4.21318	9.03286	0	5.79199	0	25.4393	10.4267	4.80279	0	0
P-01183-1	Vejle Hospital	HEB.130	LC	Squamous Cell Carcinoma	IB	Former	F	80+	0	0	0	0	0	0	0	0	0	0	0	0	0	0	0	0	0	0	3.03322	0	0	0	0	4.37155	0	0	0	0	0	0	0	4.81604	6.83458	0	7.28438	0	16.9897	9.15594	4.50574	0	0
P-00958-1	Marmara University	HEB.121	non-LC	0	0	Current	M	50-59	0	0	0	0	0	0	0	0	0	0	0	0	0	0	0	0	0	0	6.14461	0	0	0	0	5.03063	0	4.29492	0	0	0	0	3.25796	0	14.4559	0	6.72213	0	33.5546	16.9391	9.06519	0	0
P-01046-1	Marmara University	HEB.121	non-LC	0	0	Current	F	50-59	0	0	0	0	0	0	0	0	0	0	0	0	0	0	0	0	0	0	0	0	0	0	0	0	0	0	0	0	0	0	0	7.16682	9.28854	0	4.94377	0	15.676	11.1328	4.84811	0	0
P-01307-1	Marmara University	HEB.121	non-LC	0	0	Current	M	50-59	0	0	0	0	0	0	0	0	0	0	0	0	0	0	0	0	0	0	4.38688	3.02301	0	0	0	6.75791	3.84538	6.69657	5.09194	6.97769	0	3.18134	5.11749	10.1579	20.3457	10.2091	15.3261	0	28.024	17.495	8.35945	3.86136	3.59962
P-01242-1	Vejle Hospital	HEB.130	LC	Adenocarcinoma	IB	Current	M	60-69	0	0	0	0	0	0	0	0	0	0	0	0	0	0	0	0	0	0	2.99236	0	0	0	0	3.4827	0	0	0	0	0	0	3.51335	7.53486	5.5927	0	5.36275	0	11.1833	8.49051	3.75566	0	0
P-01529-1	Vejle Hospital	HEB.130	LC	Adenocarcinoma	IA	Current	F	70-79	0	0	0	0	0	0	0	0	0	0	0	0	0	0	3.67811	0	0	0	6.24171	3.53378	0	0	0	9.13513	4.41753	10.7717	7.2486	4.60656	0	3.42651	6.38481	15.6333	30.2452	7.65243	14.7118	0	32.3361	18.7082	11.0824	3.47379	3.45869
P-01278-1	Marmara University	HEB.121	non-LC	0	0	Former	M	50-59	0	0	0	0	0	0	0	0	0	0	0	0	0	0	0	0	0	0	0	0	0	0	0	4.30514	0	0	4.1621	0	0	0	3.45205	10.0556	17.3743	5.57226	13.9952	0	18.7588	11.6878	5.7042	0	0
P-01235-1	Vejle Hospital	HEB.130	LC	Adenocarcinoma	IB	Former	M	60-69	0	0	0	0	0	0	0	0	0	0	0	0	0	3.01539	0	0	0	0	12.9519	6.78709	3.20018	0	0	11.6526	5.56427	5.60756	5.11522	6.25141	5.11522	3.06495	4.52553	11.2412	20.4255	7.88016	11.1654	0	47.1772	28.7455	11.985	4.31791	3.72592
P-01101-1	Marmara University	HEB.121	non-LC	0	0	Current	M	50-59	0	0	0	0	0	0	0	0	0	0	0	0	0	0	0	0	0	0	5.48853	3.5572	0	0	0	6.8412	3.2705	5.26671	0	5.3695	3.80063	0	4.44979	10.0287	11.9233	6.92777	9.10863	0	29.5626	18.1303	6.99597	3.24801	0
P-01209-1	Vejle Hospital	HEB.130	non-LC	0	0	Never	M	0-49	0	0	0	0	0	0	0	0	0	0	0	0	0	0	0	0	0	0	9.37924	3.83849	0	0	0	9.26558	4.33618	6.40292	3.95209	10.7919	7.11175	3.56261	5.90513	13.1684	22.5385	14.4137	21.6174	4.20635	37.2474	17.0423	8.59887	3.63902	3.01993
P-01445-1	Vejle Hospital	HEB.130	LC	Adenocarcinoma	IA	Current	M	0-49	0	0	0	0	0	0	0	0	0	0	0	0	0	4.26004	0	0	0	0	9.57949	5.3695	3.60588	0	0	7.9018	4.92046	8.52414	5.02866	5.30999	4.1793	3.05413	6.33258	12.8436	16.8506	6.57606	11.5985	0	39.047	22.4836	12.1481	4.32334	4.25816
P-01550-1	Vejle Hospital	HEB.130	LC	Adenocarcinoma	IVB	Never	F	80+	0	0	0	0	0	0	0	0	0	0	0	0	0	0	0	0	0	0	0	0	0	0	0	3.15691	0	3.28132	0	0	0	0	2.99463	6.79791	9.41712	0	5.53181	0	11.4414	7.39802	4.50801	0	0
P-01048-1	Marmara University	HEB.121	non-LC	0	0	Current	F	50-59	0	0	0	0	0	0	0	0	0	0	0	0	0	3.64824	0	0	0	0	5.06653	3.53015	0	0	0	6.48949	3.98996	6.13779	4.19012	6.85202	3.75194	0	4.96374	13.006	23.6223	11.0571	13.9806	3.42197	25.4779	14.051	7.43606	3.17741	3.11225
P-00968-1	Marmara University	HEB.121	non-LC	0	0	Current	F	50-59	0	0	0	0	0	0	0	0	0	0	0	0	0	0	0	0	0	0	4.68783	0	0	0	0	4.22799	0	3.65457	0	0	0	0	3.65457	7.64746	8.9138	0	5.94301	0	14.1598	8.588	4.8339	0	0
P-00986-1	KUMC	HEB.115	non-LC	0	0	Former	F	50-59	0	0	0	0	0	0	0	0	0	0	0	0	0	0	4.12291	0	0	0	11.5443	5.55345	0	0	0	14.5762	7.54465	13.5474	8.77309	7.97756	6.09992	5.14768	8.84344	19.7754	44.6675	12.5729	22.6469	3.55179	44.1752	21.4495	10.2999	3.17198	0
P-01355-1	Marmara University	HEB.121	non-LC	0	0	Current	F	50-59	0	0	0	0	0	0	0	0	0	0	0	0	0	0	3.6166	0	0	0	7.72322	3.67621	0	0	0	7.55006	4.0116	8.0858	5.5264	8.33473	4.44979	3.0325	6.87907	14.143	29.9643	12.0315	23.4055	4.53094	32.6684	15.4649	9.34881	3.53041	3.25887
P-01518-1	Vejle Hospital	HEB.130	LC	Squamous Cell Carcinoma	IIIB	Current	M	50-59	0	0	0	0	0	0	0	0	0	0	0	0	0	0	0	0	0	0	0	0	0	0	0	3.1523	0	0	0	0	0	0	0	4.97135	6.31381	0	5.25619	0	13.0705	7.90052	0	0	0
P-01285-1	Marmara University	HEB.121	non-LC	0	0	Current	M	50-59	0	0	0	0	0	0	0	0	0	0	0	0	0	0	0	0	0	0	8.36791	0	0	0	0	8.94829	0	5.99502	4.27152	6.23169	4.13158	0	4.06885	9.91595	16.5087	7.64269	10.1095	0	38.9429	16.431	6.76548	0	0
P-01133-1	KUMC	HEB.115	LC	Squamous Cell Carcinoma	IIB	Former	F	70-79	4.80277	4.95424	4.49041	4.93531	4.59453	4.65132	5.26668	5.09152	4.90217	4.22068	3.92734	4.68918	5.29508	5.92012	5.42292	4.22068	4.77438	4.14971	8.12614	6.57468	4.74448	5.08721	4.53694	9.57722	6.55536	7.56535	7.14003	8.56135	5.23205	5.67144	7.25602	11.4168	15.3437	9.19016	10.7873	4.76862	25.4716	15.6025	9.27904	6.57637	5.43731
P-01056-1	Marmara University	HEB.121	non-LC	0	0	Current	F	50-59	0	0	0	0	0	0	0	0	0	0	0	0	0	0	0	0	0	0	6.99505	3.17159	0	0	0	5.27067	0	4.86998	3.30663	0	0	0	3.79384	8.02461	15.3437	4.73	8.31472	0	34.0643	15.9924	9.23049	0	0
P-01073-1	Marmara University	HEB.121	non-LC	0	0	Current	F	50-59	0	0	0	0	0	0	0	0	0	0	0	0	0	0	0	0	0	0	0	0	0	0	0	0	0	0	0	0	0	0	0	7.06754	10.0127	0	6.01434	0	19.6024	7.96845	4.33771	0	0
P-01038-1	Marmara University	HEB.121	LC	Adenocarcinoma	IA	Former	M	50-59	0	0	0	0	0	0	0	0	0	0	0	0	0	0	0	0	0	0	4.22326	0	0	0	0	3.91445	0	3.86138	0	3.84691	0	0	3.79384	10.5452	14.0339	6.67131	10.8357	0	27.0889	14.7744	6.04795	0	0
P-01434-1	Vejle Hospital	HEB.130	non-LC	0	0	Current	M	60-69	0	0	0	0	0	0	0	0	0	0	0	0	0	0	0	0	0	0	16.9944	7.53151	3.215	0	0	11.1262	5.35275	9.6256	8.31956	7.04338	5.61832	0	7.26085	17.966	36.6647	11.9981	21.1271	0	51.4182	24.5901	9.81326	0	0
P-00989-1	KUMC	HEB.115	non-LC	0	0	Former	M	60-69	0	0	0	0	0	0	0	0	0	0	0	0	0	0	0	0	0	0	7.70553	4.55142	0	0	0	9.6256	4.7107	9.28692	7.35751	6.09162	4.12675	0	6.47323	15.8291	30.6406	9.23854	18.1118	0	36.4774	20.2862	8.93917	0	0
P-01068-1	Marmara University	HEB.121	non-LC	0	0	Current	M	60-69	0	0	0	0	0	0	0	0	0	0	0	0	0	0	3.42118	0	0	0	6.02883	3.10889	0	0	0	7.93275	3.30663	7.78771	6.08679	6.78727	3.982	0	6.28	15.5864	34.0667	10.3032	19.8134	0	26.4516	13.5572	6.19338	0	0
P-01407-1	Marmara University	HEB.121	non-LC	0	0	Current	M	50-59	0	0	0	0	0	0	0	0	0	0	0	0	0	0	0	0	0	0	6.56249	5.98607	0	0	0	9.23154	3.56522	5.03499	4.33179	5.11569	0	0	5.40965	11.1629	14.2418	8.19963	10.9323	0	21.5446	20.953	7.48407	0	0
P-01053-1	Marmara University	HEB.121	LC	Typical Carcinoid	IIB	Never	F	50-59	0	0	0	0	0	0	0	0	0	0	0	0	0	3.09355	0	0	0	0	4.61999	4.15888	0	0	0	13.9305	0	8.83952	4.50471	8.70693	6.90836	4.15312	6.34921	14.9107	25.8116	12.8349	14.9107	0	19.3305	17.9658	8.2042	0	0
P-01380-1	Marmara University	HEB.121	non-LC	0	0	Former	M	50-59	0	0	0	0	0	0	0	0	0	0	0	0	0	3.60075	0	0	0	0	7.40987	3.69778	0	0	0	7.58857	0	4.21652	0	7.94021	6.51062	0	5.70362	14.7954	16.237	11.9124	18.6591	3.30009	26.5182	14.3934	5.30625	0	0
P-01453-1	Vejle Hospital	HEB.130	non-LC	0	0	Never	M	60-69	0	0	0	0	0	0	0	0	0	0	0	0	0	0	0	0	0	0	12.8926	5.19638	3.38078	0	0	9.31225	3.88222	6.83919	5.87655	6.19934	4.15312	2.98886	5.41542	14.0458	18.0248	9.77922	14.3918	0	54.2443	19.723	11.2313	0	0
P-01438-1	Vejle Hospital	HEB.130	non-LC	0	0	Never	M	50-59	0	0	0	0	0	0	0	0	0	0	0	0	0	0	0	0	0	0	7.35222	4.08395	0	0	0	9.76192	5.09839	5.96301	5.20791	6.61437	4.11277	3.26551	5.09263	13.1521	22.3505	8.63199	14.2764	0	34.0771	16.2088	7.13865	0	0
P-00924-1	Marmara University	HEB.121	non-LC	0	0	Current	M	50-59	0	0	0	0	0	0	0	0	0	0	0	0	0	3.42409	0	0	0	0	6.33192	3.43265	0	0	0	6.70084	3.19635	5.42694	3.31162	7.01212	3.68625	0	6.57979	17.9094	19.8126	11.3935	21.0815	0	26.5182	13.0465	5.84483	0	0
P-01214-1	Vejle Hospital	HEB.130	LC	Other	IIB	Former	F	70-79	0	0	0	0	0	0	0	0	0	0	0	0	0	0	3.80592	0	0	0	21.6583	12.8349	5.20791	0	0	13.5845	6.36651	11.5088	8.90294	10.4595	9.89452	5.99183	10.0675	30.7157	43.6443	13.5268	31.4081	4.67763	61.8109	33.7255	12.4609	3.63787	0
P-01194-1	Vejle Hospital	HEB.130	LC	Other	IB	Never	F	80+	0	0	0	0	0	0	0	0	0	0	0	0	0	4.3986	3.09925	0	0	0	7.80763	5.9169	0	0	0	12.3737	4.24534	10.2808	6.85648	7.43869	0	3.96868	8.04974	22.1197	31.0042	12.0277	21.0815	3.5998	33.5496	17.673	8.43839	0	0
P-01400-1	Marmara University	HEB.121	non-LC	0	0	Former	M	50-59	0	0	0	0	0	0	0	0	0	0	0	0	0	3.06506	0	0	0	0	6.1417	4.42401	0	0	0	8.86835	4.24534	7.38681	5.19638	9.87723	6.18781	3.39807	7.99786	20.8508	31.235	14.9684	32.8508	4.3779	28.0416	18.7858	7.52505	0	0
P-01054-1	Marmara University	HEB.121	non-LC	0	0	Current	F	50-59	3.37356	2.98196	0	0	0	3.60201	0	3.21039	3.17232	0	3.22671	0	4.2983	3.88487	4.27654	0	3.65097	0	7.45844	3.88605	0	0	0	6.11864	0	4.30992	0	3.03836	0	0	4.76772	6.19213	12.6611	5.53077	6.11864	0	22.9314	14.0543	6.41075	3.00682	3.23669
P-01516-1	Vejle Hospital	HEB.130	non-LC	0	0	Never	M	70-79	3.2811	3.62921	3.6836	3.31917	0	4.39079	3.66728	3.63465	3.75432	3.30285	3.36268	3.64553	4.46695	5.85988	4.82603	3.60201	4.50504	3.64009	3.8804	0	0	0	0	7.13619	2.99316	4.64338	3.82953	3.91996	3.03271	0	4.2647	8.91152	11.8692	4.11211	7.61109	0	17.1432	10.8826	5.97886	3.19184	0
P-00711-1	KUMC	HEB.115	LC	Adenocarcinoma	IA	Former	M	70-79	4.1351	3.59657	3.55306	3.53674	3.63465	4.2167	3.80327	3.30829	3.34636	3.44971	3.77608	3.07985	4.91308	7.13345	6.0558	3.54762	5.93607	3.5313	9.8502	6.0282	0	0	0	13.8491	5.7173	8.80409	5.34424	13.6228	9.77669	3.85779	7.76939	16.9045	29.646	15.7728	24.8306	4.98815	42.9724	25.4054	11.0453	3.88709	3.59553
P-01392-1	Marmara University	HEB.121	non-LC	0	0	Current	M	70-79	3.15056	0	3.10161	0	0	3.55306	3.17775	0	0	0	3.14512	0	4.22758	5.94695	4.83691	0	4.2439	2.99283	8.76451	5.4799	0	0	0	9.39216	4.96554	6.57653	5.20293	5.38946	4.2647	3.28136	5.33293	13.3965	20.6969	7.61109	14.6977	3.01011	32.4384	19.1658	8.34053	3.70206	3.32079
P-01510-1	Vejle Hospital	HEB.130	LC	Adenocarcinoma	IVB	Former	M	70-79	3.18319	3.53674	3.57481	3.5313	4.04262	3.85223	3.34636	3.36268	3.52042	3.33005	3.30285	3.58569	4.36359	5.05999	4.00998	3.31917	3.9719	3.65097	3.14008	0	0	0	0	4.33252	0	3.51871	0	0	0	0	4.21949	7.24361	6.5313	0	5.03337	0	10.6356	9.60863	5.69282	2.99561	3.1582
P-00970-1	Marmara University	HEB.121	LC	Large Cell Neuroendocrine Carcinoma	IA	Current	F	60-69	0	0	0	0	0	3.15056	0	0	2.9874	0	0	0	3.67816	7.08991	6.19185	3.02547	4.71178	0	7.6224	3.62043	0	0	0	7.1475	4.01038	6.17517	4.73946	9.75407	6.32779	0	7.09097	21.4895	29.0227	14.8675	24.3208	4.30427	37.0557	18.2106	8.56496	3.01804	3.09653
P-01191-1	Vejle Hospital	HEB.130	non-LC	0	0	Never	F	50-59	4.35271	3.48235	3.22671	3.04178	3.17232	4.19494	3.22127	3.9719	3.10705	3.24846	3.66184	3.379	4.54312	7.50905	7.23688	3.28653	4.86412	3.19407	13.2834	7.3171	4.86945	0	0	7.54325	4.31557	8.09166	5.98863	8.53268	7.13619	0	8.2104	22.1123	34.6338	9.27906	14.8675	3.56957	44.6074	24.7868	13.156	4.64971	4.4254
P-00967-1	Marmara University	HEB.121	non-LC	0	0	Former	M	60-69	0	0	0	0	0	3.48235	3.02003	3.00915	0	0	0	0	3.91751	6.17008	6.2245	0	3.74888	0	7.29449	3.01576	0	0	0	8.10863	3.6939	6.83092	6.54826	5.97732	3.28701	0	6.09038	15.886	28.5127	7.72416	9.37519	0	29.9058	13.8297	8.80061	3.18063	3.40489
P-01116-1	KUMC	HEB.115	non-LC	0	0	Current	F	60-69	3.77608	3.64553	3.27566	0	3.52586	5.2341	3.67816	4.20038	3.70536	4.06982	3.93927	3.23214	4.39623	8.06979	10.4169	4.15142	5.87621	3.13424	12.548	7.7807	4.75641	0	0	14.1885	5.53642	11.643	8.79843	13.2834	10.1047	5.23119	10.0707	28.966	49.1587	20.5271	33.7268	6.54261	43.1979	22.9314	11.6403	3.66842	4.19549
P-01312-1	Marmara University	HEB.121	non-LC	0	0	Current	M	50-59	0	0	0	0	0	0	0	0	0	0	0	0	0	5.19734	0	0	0	0	15.8512	6.78545	3.47117	0	0	11.1798	3.71988	6.99734	3.97391	6.13397	8.2796	0	7.6702	21.7532	19.6251	8.59229	16.8607	0	48.0908	21.3742	9.51393	0	0
P-01201-1	Vejle Hospital	HEB.130	non-LC	0	0	Never	F	50-59	0	0	0	0	0	0	0	0	0	0	0	0	0	0	0	0	0	0	16.1168	5.13317	0	0	0	16.7013	4.752	7.83976	5.54086	8.89441	10.4214	3.032	6.71659	11.4451	20.4762	11.0207	17.4453	3.0902	50.7274	19.7917	8.89346	0	0
P-01563-1	Vejle Hospital	HEB.130	LC	Squamous Cell Carcinoma	IVB	Former	M	70-79	0	0	0	0	0	3.33804	0	0	0	0	0	0	0	4.27558	3.32206	0	4.01454	0	14.7358	6.05453	3.577	0	0	15.4794	4.89493	7.30461	5.27083	10.5433	9.76914	4.02154	7.07151	15.4794	19.1997	12.7185	23.8828	3.98979	36.1905	15.9742	8.19691	0	0
P-01329-1	Marmara University	HEB.121	LC	Adenocarcinoma	IA	Former	F	60-69	0	0	0	0	0	0	0	0	0	0	0	0	0	5.22931	0	0	0	0	8.216	5.69972	0	0	0	8.89972	3.15898	5.11199	3.18014	3.96862	5.71561	0	5.31848	13.8863	16.8075	4.87905	9.6419	0	26.617	14.8296	5.9774	0	0
P-01502-1	Vejle Hospital	HEB.130	non-LC	0	0	Former	M	70-79	0	0	0	0	0	0	0	0	0	0	0	0	0	0	0	0	0	0	6.3723	3.25422	0	0	0	8.67709	4.13269	5.89036	5.08023	5.97509	4.37087	3.05845	5.14376	10.4585	20.3698	7.19865	13.6208	3.22776	29.2955	12.6503	5.17256	0	0
P-00930-1	Marmara University	HEB.121	non-LC	0	0	Current	M	50-59	0	0	0	0	0	0	0	0	0	0	0	0	0	0	0	0	0	0	4.95846	0	0	0	0	6.8861	3.96862	3.89453	3.06374	6.30345	4.07447	0	3.96333	11.27	11.3124	7.53244	14.0455	3.17485	18.6461	9.55747	4.55816	0	0
P-01222-1	Vejle Hospital	HEB.130	non-LC	0	0	Former	M	70-79	0	0	0	0	0	0	0	0	0	0	0	0	0	3.28478	4.12642	0	0	0	16.7013	8.91032	4.75729	0	0	12.0817	5.58852	10.6335	9.28139	7.13508	9.94412	4.09564	8.7778	17.9768	29.1595	10.6494	18.4553	4.79435	50.3978	27.7101	10.9185	3.40028	0
P-01020-1	KUMC	HEB.115	LC	Squamous Cell Carcinoma	IA	Current	M	70-79	0	0	0	0	0	0	0	0	0	0	0	0	0	0	6.29517	0	3.17293	0	12.6124	6.03864	3.22247	0	0	14.2579	4.75729	9.92821	11.4981	9.75324	7.26753	4.99552	8.32729	20.157	38.8292	15.5325	27.293	4.96375	43.4804	21.4288	8.33839	0	0
P-01070-1	Marmara University	HEB.121	non-LC	0	0	Current	M	50-59	0	0	0	0	0	0	0	0	0	0	0	0	0	0	3.23684	0	3.10369	0	8.06762	4.90552	0	0	0	10.6494	4.52437	7.52714	6.34052	9.96533	5.9592	3.02671	7.02383	20.3166	29.5862	13.8332	28.6261	5.43497	32.1397	16.4648	7.47327	0	0
P-01090-1	Marmara University	HEB.121	non-LC	0	0	Current	M	50-59	0	0	0	0	0	0	0	0	0	0	0	0	0	0	0	0	0	0	10.3728	6.35558	0	0	0	10.3176	3.97368	6.37764	5.69379	6.33352	0	3.03124	5.11482	9.7766	17.6674	9.98637	9.57787	0	42.082	22.9613	7.42954	0	0
P-01163-1	Vejle Hospital	HEB.130	LC	Squamous Cell Carcinoma	IIIA	Current	F	70-79	0	0	0	0	0	0	0	0	0	0	0	0	0	0	0	0	0	0	5.67725	0	0	0	0	9.17494	4.19968	6.23424	3.8469	5.4622	4.11148	0	4.28787	6.72513	12.4161	6.90715	7.08919	0	24.9196	11.2873	5.9031	0	0
P-01354-1	Marmara University	HEB.121	non-LC	0	0	Current	M	60-69	0	0	0	0	0	0	0	0	0	0	0	0	0	0	0	0	0	0	6.48795	3.39496	0	0	0	10.671	3.37292	4.45325	4.31544	11.1458	5.55594	0	4.52491	10.2734	16.7272	14.0184	16.506	3.75872	34.9501	18.6563	8.15397	0	0
P-00931-1	Marmara University	HEB.121	non-LC	0	0	Former	M	60-69	0	0	0	0	0	0	0	0	0	0	0	0	0	0	0	0	0	0	6.13497	3.37843	0	0	0	3.73667	0	4.6903	0	0	0	0	0	3.45008	9.71035	3.40599	6.38316	0	33.7721	15.3051	7.4574	0	0
P-01464-1	Vejle Hospital	HEB.130	LC	Small Cell Carcinoma	IVB	Current	F	60-69	0	0	0	0	0	0	0	0	0	0	0	0	0	0	0	0	0	0	4.51389	0	0	0	0	7.02851	0	5.01007	3.53826	5.1865	3.20759	0	3.85793	8.53475	16.4507	6.78028	9.27981	0	18.9357	10.7965	5.54664	0	0
P-01393-1	Marmara University	HEB.121	non-LC	0	0	Current	M	60-69	0	0	0	0	0	0	0	0	0	0	0	0	0	0	0	0	0	0	4.32095	0	0	0	0	5.95298	0	5.07072	4.1666	6.43831	3.75872	0	5.08174	8.4299	15.8978	8.80516	15.2344	2.98716	18.824	13.4631	5.54107	0	0
P-01463-1	Vejle Hospital	HEB.130	LC	Squamous Cell Carcinoma	IVB	Current	M	60-69	0	0	0	0	0	0	0	0	0	0	0	0	0	3.3671	0	0	0	0	5.71034	4.31544	0	0	0	5.51734	4.2548	5.67174	4.86672	3.04227	3.09737	0	4.3871	11.1458	16.0636	4.39812	4.06738	0	21.2835	13.4631	6.57154	0	0
P-01262-1	Vejle Hospital	HEB.130	non-LC	0	0	Never	M	0-49	0	0	0	0	0	0	0	0	0	0	0	0	0	0	3.36167	0	0	0	8.31402	4.36505	0	0	0	9.64963	3.71462	8.50164	6.12946	7.10022	4.3871	0	7.34295	15.7872	33.1302	8.79413	13.4106	0	36.3531	18.8799	7.98121	0	0
P-01296-1	Marmara University	HEB.121	non-LC	0	0	Current	M	60-69	0	0	0	0	0	0	0	0	0	0	0	0	0	0	0	0	0	0	4.75094	3.13044	0	0	0	5.19201	0	5.35192	3.75321	7.43122	4.39812	0	4.55248	14.5158	24.5877	10.6323	21.0983	4.39261	27.1029	14.2444	7.39053	0	0
P-00939-1	Marmara University	HEB.121	non-LC	0	0	Current	M	50-59	0	0	0	0	0	0	0	0	0	0	0	0	0	0	0	0	0	0	19.0039	6.57036	0	0	0	10.5683	0	6.24389	4.73283	8.09236	8.14503	0	6.60196	15.6811	25.7599	12.0965	16.9467	0	58.433	25.6662	9.98174	0	0
P-01128-1	KUMC	HEB.115	non-LC	0	0	Current	F	60-69	0	0	0	0	0	0	0	0	0	0	0	0	0	7.3728	0	0	0	0	16.4721	4.11692	0	0	0	10.4103	4.51173	6.24915	4.20641	7.67101	7.93435	0	5.82265	28.6649	22.5922	10.0941	21.5894	0	58.005	25.3468	11.575	0	0
P-01517-1	Vejle Hospital	HEB.130	non-LC	0	0	Current	F	60-69	0	0	0	0	0	0	0	0	0	0	0	0	0	0	0	0	0	0	19.9535	5.6489	0	0	0	12.0965	3.65897	6.27021	4.21167	11.0952	8.93514	0	7.34449	16.103	33.4741	12.5708	21.0089	0	64.1065	26.0921	10.7783	0	0
P-01511-1	Vejle Hospital	HEB.130	LC	Adenocarcinoma	IA	Former	F	70-79	0	0	0	0	0	0	0	0	0	0	0	0	0	0	0	0	0	0	11.2533	4.73809	0	0	0	10.8318	0	6.92318	4.15903	4.05902	3.37474	0	5.38565	12.5181	21.0616	8.25037	13.3614	0	45.5521	22.7391	9.50383	0	0
P-01019-1	KUMC	HEB.115	non-LC	0	0	Former	F	60-69	0	0	0	0	0	0	0	0	0	0	0	0	0	3.18153	3.3768	0	5.68336	0	7.40768	0	0	0	0	6.44398	0	8.72444	4.34327	5.42777	6.5651	0	4.26958	21.3783	26.3936	11.5695	27.2914	0	39.5746	19.8133	5.79325	0	0
P-01522-1	Vejle Hospital	HEB.130	non-LC	0	0	Never	F	70-79	0	0	0	0	0	0	0	0	0	0	0	0	0	4.81766	6.24823	0	0	0	11.6749	5.17506	0	0	0	13.0452	3.79056	9.51461	5.7542	12.5708	6.0122	0	10.0941	32.3111	35.166	21.7477	36.4353	5.17506	48.6498	25.7727	9.82243	0	0
P-01555-1	Vejle Hospital	HEB.130	LC	Other	unknown	Never	F	70-79	0	0	0	0	0	0	0	0	0	0	0	0	0	3.22903	0	0	0	0	12.4654	6.57036	0	0	0	10.1995	4.41697	9.46193	7.82902	6.65988	5.85424	0	6.5335	23.5423	32.9454	10.9372	22.8033	0	43.1498	24.8145	9.82243	0	0
P-01363-1	Marmara University	HEB.121	non-LC	0	0	Current	M	50-59	0	0	0	0	0	0	0	0	0	0	0	0	0	0	0	0	0	0	10.1468	4.31695	0	0	0	9.72534	3.31158	8.72444	5.91743	7.03904	6.71781	0	7.17069	20.0063	34.0556	10.0941	19.0039	0	41.1752	20.8239	8.6012	0	0
P-01520-1	Vejle Hospital	HEB.130	LC	Adenocarcinoma	IA	Former	F	70-79	0	0	0	0	0	0	0	0	0	0	0	0	0	0	0	0	0	0	11.1479	3.33264	0	0	0	7.44982	0	7.40768	5.79633	8.35572	5.94375	0	7.25496	15.6811	38.8157	15.8393	28.1366	0	43.6836	20.4516	8.91976	0	0
P-01408-1	Marmara University	HEB.121	non-LC	0	0	Current	M	50-59	0	0	0	0	0	0	0	0	0	0	0	0	0	3.48215	0	0	0	0	23.1489	10.1161	4.3994	0	0	14.2422	5.18829	8.25429	5.71113	7.05746	11.4745	0	8.0362	20.5174	29.0555	10.2131	20.5174	0	67.1857	29.279	13.0069	0	0
P-01002-1	KUMC	HEB.115	non-LC	0	0	Current	M	70-79	0	0	0	0	0	0	0	0	0	0	0	0	0	5.91124	0	0	3.36219	0	12.2997	5.32867	0	0	0	10.4556	4.89303	8.85534	4.81075	5.59009	6.33578	0	6.29703	18.2779	17.7913	9.04926	17.694	0	32.1172	15.7806	7.00879	0	0
P-01238-1	Vejle Hospital	HEB.130	LC	Adenocarcinoma	IIIB	Current	F	60-69	0	0	0	0	0	0	0	0	0	0	0	0	0	3.84207	0	0	0	0	9.72809	3.67365	0	0	0	9.34016	3.79943	5.51263	4.88819	5.55136	5.9048	0	6.16144	15.6029	16.2836	8.7196	19.8843	3.19477	33.5879	14.1161	6.90816	0	0
P-01567-1	Vejle Hospital	HEB.130	LC	Other	IA	Current	M	70-79	0	0	0	0	0	0	0	0	0	0	0	0	0	4.43723	3.42937	0	0	0	17.3535	6.20502	3.58657	0	0	9.14622	4.02682	8.27367	5.02371	3.35439	5.26574	0	7.14951	18.7646	19.2027	5.9968	12.2026	0	50.37	20.9813	11.3439	0	0
P-00979-1	KUMC	HEB.115	LC	Adenocarcinoma	IA	Former	M	60-69	0	0	0	0	0	0	0	0	0	0	0	0	0	4.42283	3.38618	0	0	0	7.69699	3.53336	0	0	0	8.85534	4.12359	8.57418	5.05276	5.04792	5.95806	0	6.85886	17.1589	24.612	7.3336	16.4781	0	36.0237	17.244	9.07743	0	0
P-00941-1	Marmara University	HEB.121	non-LC	0	0	Current	F	50-59	0	0	0	0	0	0	0	0	0	0	0	0	0	3.01192	0	0	0	0	4.15262	0	0	0	0	4.82043	0	4.5349	0	0	0	0	3.75589	12.7366	11.0378	0	5.51263	0	19.8192	8.87604	4.22751	0	0
P-01276-1	Vejle Hospital	HEB.130	non-LC	0	0	Former	M	60-69	0	0	0	0	0	0	0	0	0	0	0	0	0	4.13004	4.27883	0	0	0	31.696	15.0197	7.44504	0	0	15.7974	8.85534	14.8253	12.2026	9.48563	11.9599	4.17197	11.0378	31.9406	46.1206	14.8253	26.076	4.25423	75.3428	37.1914	17.345	3.20713	0
P-01405-1	Marmara University	HEB.121	non-LC	0	0	Current	M	50-59	0	0	0	0	0	0	0	0	0	0	0	0	0	0	0	0	0	0	7.31422	4.03166	0	0	0	7.18826	3.26732	5.89027	5.25122	5.13988	5.43517	0	6.99933	16.4294	27.6874	9.24319	15.2627	0	32.8271	16.0329	6.8679	0	0
P-01089-1	Marmara University	HEB.121	LC	Squamous Cell Carcinoma	IB	Former	M	60-69	0	0	0	0	0	0	0	0	0	0	0	0	0	3.38618	0	0	0	0	9.34016	4.68008	0	0	0	8.43846	4.83011	7.98774	6.23892	6.44232	5.66755	0	7.18826	20.9071	31.7938	10.1646	21.7353	3.47531	35.8714	19.0111	8.57399	0	0
P-01138-1	KUMC	HEB.115	non-LC	0	0	Current	F	60-69	0	0	0	0	0	0	0	0	0	0	0	0	0	0	0	0	0	0	8.91534	4.33238	0	0	0	8.31383	3.39563	6.23339	3.81796	5.84881	4.26198	0	4.95515	10.0752	17.7226	7.99413	12.081	0	38.0924	19.1955	8.48456	0	0
P-01117-1	KUMC	HEB.115	LC	poorly differentiated carcinoma	IA	Current	M	60-69	0	0	0	0	0	0	0	0	0	0	0	0	0	0	0	0	0	0	7.54984	3.7963	0	0	0	9.25676	4.12119	7.7774	4.78727	5.16095	4.34321	0	6.42299	11.4846	19.7853	8.2759	12.5148	0	31.8978	16.7132	6.54607	0	0
P-01519-1	Vejle Hospital	HEB.130	non-LC	0	0	Never	F	70-79	0	0	0	0	0	0	0	0	0	0	0	0	0	0	0	0	0	0	8.7365	3.60137	0	0	0	8.84489	3.5364	6.27131	3.42811	8.21629	6.34715	0	6.33632	14.1418	16.9629	9.53316	17.3427	0	36.9858	18.3128	7.94481	0	0
P-01383-1	Marmara University	HEB.121	non-LC	0	0	Current	M	50-59	0	0	0	0	0	0	0	0	0	0	0	0	0	0	0	0	0	0	9.99929	4.3757	0	0	0	7.51733	0	6.47174	4.02913	4.56523	3.51474	0	5.58882	11.2135	18.5368	7.96162	11.7015	0	37.9264	18.5335	9.49259	0	0
P-01169-1	Vejle Hospital	HEB.130	non-LC	0	0	Former	F	60-69	0	0	0	0	0	0	0	0	0	0	0	0	0	0	0	0	0	0	9.45187	4.73853	0	0	0	9.44103	4.68437	8.34092	6.2659	6.29298	5.67548	0	7.33312	18.4282	25.4341	10.3462	16.4745	0	42.244	22.2307	9.65786	0	0
P-01137-1	KUMC	HEB.115	non-LC	0	0	Former	M	60-69	0	0	0	0	0	0	0	0	0	0	0	0	0	3.73943	0	0	0	0	11.3762	5.56174	3.69884	0	0	11.8099	6.2659	11.1051	9.25134	12.7859	9.19173	3.34148	9.49523	23.5868	34.5157	17.8312	31.4145	5.98422	48.2824	22.2307	11.4761	3.00655	0
P-00956-1	Marmara University	HEB.121	non-LC	0	0	Current	M	50-59	0	0	0	0	0	0	0	0	0	0	0	0	0	0	3.34439	0	0	0	13.4909	8.40595	4.15368	0	0	10.7256	6.01131	10.6714	8.66064	7.24643	5.95172	0	7.97788	19.1881	38.3264	12.8402	21.7944	3.05453	44.4038	24.7151	10.4292	0	0
P-01000-1	KUMC	HEB.115	LC	Adenocarcinoma	IIB	Current	M	50-59	0	0	0	0	0	0	0	0	0	0	0	0	0	0	0	0	0	0	8.69315	5.15012	0	0	0	9.42477	4.57606	8.48723	7.62569	6.27673	4.51649	0	6.55842	18.1025	29.4566	10.292	19.2967	0	38.5905	21.0716	9.49259	0	0
P-00720-1	KUMC	HEB.115	LC	Adenocarcinoma	IA	Former	F	60-69	0	0	0	0	0	0	0	0	0	0	0	0	0	3.7768	3.44582	0	3.70206	0	8.30841	4.91724	0	0	0	8.50349	3.82879	8.62812	6.24423	8.08083	5.71881	0	8.30841	21.4142	35.8764	13.979	28.4779	4.3053	29.7974	16.3823	8.18163	0	0
P-01324-1	Marmara University	HEB.121	non-LC	0	0	Current	M	60-69	0	0	0	0	0	0	0	0	0	0	0	0	0	0	0	0	0	0	8.50058	0	0	0	0	9.25042	0	5.10302	3.76194	5.18257	4.80186	0	3.25047	9.36403	17.5413	6.2792	9.29586	0	34.4015	3.10162	10.817	3.32504	0
P-01305-1	Marmara University	HEB.121	non-LC	0	0	Current	M	60-69	0	0	0	0	0	0	0	0	0	0	0	0	0	0	0	0	0	0	6.1542	0	0	0	0	9.34699	0	5.83601	0	5.08029	4.84732	0	0	5.88715	16.0084	7.48936	8.93231	0	30.5104	15.3409	7.30612	0	0
P-01350-1	Marmara University	HEB.121	non-LC	0	0	Current	M	50-59	0	0	0	0	0	0	0	0	0	0	0	0	0	3.33515	0	0	0	0	6.13715	0	0	0	0	7.45527	0	4.88141	0	8.09155	4.74503	0	5.9042	12.2607	15.611	9.93206	13.9644	0	31.4832	14.2529	6.9109	0	0
P-01419-1	Marmara University	HEB.121	non-LC	0	0	Current	F	50-59	0	0	0	0	0	0	0	0	0	0	0	0	0	0	0	0	0	0	9.51172	5.02347	0	0	0	8.51194	3.39255	5.26212	3.94947	5.3019	0	0	3.79035	9.39811	16.5194	7.38141	9.47764	0	37.3195	21.009	8.90411	0	0
P-00964-1	Marmara University	HEB.121	LC	Adenocarcinoma	IIB	Never	F	60-69	0	0	0	0	0	0	0	0	0	0	0	0	0	0	0	0	0	0	0	0	0	0	0	3.59713	0	3.52326	0	0	0	0	3.2732	8.38128	11.92	4.06312	4.92119	0	19.6923	9.94647	3.62292	0	0
P-01271-1	Vejle Hospital	HEB.130	LC	Adenocarcinoma	IVB	Current	M	60-69	0	0	0	0	0	0	0	0	0	0	0	0	0	0	0	0	0	0	7.02917	3.22774	0	0	0	5.94965	3.43801	5.76215	3.78467	7.58594	5.15984	0	5.91556	17.2007	28.2662	12.8286	25.5433	3.07998	37.4339	19.9213	9.60284	0	0
P-01121-1	KUMC	HEB.115	non-LC	0	0	Current	M	60-69	0	0	0	0	0	0	0	0	0	0	0	0	0	0	0	0	0	0	15.7246	6.82463	3.31299	0	0	12.6583	4.80754	8.52898	5.43827	6.13715	5.35872	0	7.06894	13.3965	35.5247	9.35267	12.4879	0	48.645	21.2953	10.0725	3.21047	0
P-01139-1	KUMC	HEB.115	non-LC	0	0	Current	M	60-69	0	0	0	0	0	0	0	0	0	0	0	0	0	4.41488	4.6132	0	0	0	6.06329	3.58009	0	0	0	9.87526	4.38704	7.57457	5.06324	4.56888	0	0	6.7735	15.3271	27.8692	7.16552	14.1915	0	25.8174	14.1957	6.9109	0	0
P-00715-1	KUMC	HEB.115	LC	Squamous Cell Carcinoma	IIA	Former	M	50-59	0	0	0	0	0	0	0	0	0	0	0	0	0	5.13652	9.20158	0	0	0	19.1307	8.72213	5.72237	0	0	19.2443	6.61442	13.2205	10.8977	17.5413	11.6928	4.47227	19.6983	53.5967	69.156	24.0114	58.9172	6.47806	59.4512	28.5074	14.9973	0	0
P-00910-1	Marmara University	HEB.121	non-LC	0	0	Current	M	50-59	0	0	0	0	0	0	0	0	0	0	0	0	0	0	0	0	0	0	3.29035	0	0	0	0	3.13064	0	0	0	0	0	0	0	0	5.31171	0	3.21876	0	16.3552	9.07607	3.8276	0	0
P-01193-1	Vejle Hospital	HEB.130	LC	Adenocarcinoma	IVA	Former	M	80+	0	0	0	0	0	0	0	0	0	0	0	0	0	0	0	0	0	0	4.7719	0	0	0	0	6.58974	3.00949	3.81355	0	4.02834	0	0	3.94022	4.60115	9.49902	4.08893	5.84603	0	20.9571	10.0497	5.37432	0	0
P-01471-1	Vejle Hospital	HEB.130	LC	Adenocarcinoma	IA	Former	F	60-69	0	0	0	0	0	0	0	0	0	0	0	0	0	0	0	0	0	0	10.4524	3.05905	0	0	0	11.9958	4.62318	6.83765	4.55158	10.1769	5.9507	3.05354	6.28674	9.62577	20.8197	12.3816	21.1508	3.3289	41.7106	19.3132	9.5246	3.77295	3.3194
P-01349-1	Marmara University	HEB.121	non-LC	0	0	Current	F	50-59	0	0	0	0	0	0	0	0	0	0	0	0	0	0	0	0	0	0	7.00844	3.40049	0	0	0	6.96988	0	3.96225	0	0	0	0	3.57673	5.37781	15.6346	4.2156	5.20154	0	37.642	17.5053	9.91845	0	0
P-01057-1	Marmara University	HEB.121	non-LC	0	0	Current	M	50-59	0	0	0	0	0	0	0	0	0	0	0	0	0	0	0	0	0	0	0	0	0	0	0	3.01499	0	0	0	0	0	0	0	5.92316	9.46044	0	4.91511	0	18.5461	7.6104	4.99716	0	0
P-01064-1	Marmara University	HEB.121	non-LC	0	0	Former	M	50-59	0	0	0	0	0	0	0	0	0	0	0	0	0	0	0	0	0	0	3.60977	0	0	0	0	4.45795	0	3.13615	0	4.39185	0	0	0	6.56219	11.3894	6.28674	5.81298	0	24.9594	12.1453	5.12834	0	0
P-01136-1	KUMC	HEB.115	non-LC	0	0	Current	M	60-69	0	0	0	0	0	0	0	0	0	0	0	0	0	0	0	0	0	0	10.8934	6.16554	3.7034	0	0	10.2871	4.15502	7.79632	7.10761	5.27866	4.47447	3.13615	6.27021	10.8493	25.2348	7.04701	10.8383	0	43.1408	22.766	11.4285	4.467	3.63634
P-01158-1	Vejle Hospital	HEB.130	non-LC	0	0	Former	F	60-69	0	0	0	0	0	0	0	0	0	0	0	0	0	0	0	0	0	0	7.98365	5.22357	0	0	0	10.6729	5.41637	7.49879	6.0774	7.1572	5.14095	3.60977	5.79095	17.7855	31.6404	9.90132	16.517	3.76398	45.1216	26.0015	11.0126	3.7347	0
P-01104-1	Marmara University	HEB.121	LC	Adenocarcinoma	IIIB	Current	M	60-69	0	0	0	0	0	0	0	0	0	0	0	0	0	0	4.04733	0	0	0	9.14082	3.71992	0	0	0	10.2485	3.89065	7.68612	6.12147	11.169	6.22063	0	7.29493	19.3301	42.5843	17.234	32.6348	3.16919	39.456	17.5053	9.54101	0	0
P-01302-1	Marmara University	HEB.121	non-LC	0	0	Current	F	50-59	0	0	0	0	0	0	0	0	0	0	0	0	0	0	0	0	0	0	9.50603	4.45594	0	0	0	9.16037	0	5.74892	3.31911	4.34448	3.10179	0	4.28318	5.20273	13.6212	4.46151	8.19593	0	34.7699	18.2707	7.9504	0	0
P-00947-1	Marmara University	HEB.121	non-LC	0	0	Current	M	60-69	0	0	0	0	0	0	0	0	0	0	0	0	0	0	0	0	0	0	5.88826	0	0	0	0	8.2461	0	4.89063	0	4.51167	3.10179	0	4.18287	4.17729	11.1675	3.69804	5.08012	0	24.2582	12.5113	6.2912	0	0
P-01437-1	Vejle Hospital	HEB.130	non-LC	0	0	Never	M	70-79	0	0	0	0	0	0	0	0	0	0	0	0	0	0	0	0	0	0	6.81908	0	0	0	0	6.66301	0	4.68443	0	8.37432	3.8485	0	4.32776	6.25055	14.3462	10.9501	13.7885	0	30.0218	13.0194	6.75395	0	0
P-01010-1	KUMC	HEB.115	LC	Squamous Cell Carcinoma	IIB	Former	M	60-69	0	0	0	0	0	0	0	0	0	0	0	0	0	0	0	0	0	0	11.0951	7.16467	0	0	0	8.56943	4.66771	7.40994	6.31743	4.92407	3.87079	3.1798	5.72663	10.9501	16.9679	7.57716	10.1528	0	40.7636	24.2582	9.94845	3.40776	0
P-00718-1	KUMC	HEB.115	LC	Adenocarcinoma	IA	Current	M	60-69	0	0	0	0	0	0	0	0	0	0	0	0	0	0	0	0	0	0	4.96308	4.00454	0	0	0	5.70433	4.45594	6.20038	5.147	3.52529	0	3.09065	4.40021	7.85031	12.5839	6.42333	7.92835	0	27.8178	18.2707	7.22801	0	0
P-00938-1	Marmara University	HEB.121	non-LC	0	0	Former	M	50-59	0	0	0	0	0	0	0	0	0	0	0	0	0	0	0	0	0	0	0	0	0	0	0	0	0	3.02378	0	3.38598	0	0	3.6256	6.79121	12.3385	8.07886	10.1026	0	19.3437	12.0032	3.58267	0	0
P-00929-1	Marmara University	HEB.121	LC	Large Cell Carcinoma	IA	Current	F	50-59	0	0	0	0	0	0	0	0	0	0	0	0	0	0	4.53628	0	0	0	10.8163	5.55942	3.24667	0	0	10.1639	4.11042	8.8426	5.84367	5.83252	3.36369	0	7.3319	11.3348	28.9116	9.50603	11.6136	0	35.618	17.9318	9.80169	0	2.99024
P-01083-1	Marmara University	HEB.121	non-LC	0	0	Current	M	60-69	0	0	0	0	0	0	0	0	0	0	0	0	0	0	0	0	0	0	5.42566	3.05721	0	0	0	8.14576	3.9098	7.22599	4.28875	4.65099	0	0	4.76802	6.84138	24.9477	6.2171	9.84612	0	27.5353	15.5037	6.05983	0	0
P-01369-1	Marmara University	HEB.121	non-LC	0	0	Current	F	50-59	0	0	0	0	0	0	0	0	0	0	0	0	0	0	0	0	0	0	3.41385	0	0	0	0	4.85719	0	4.65099	0	5.41452	0	0	5.05783	6.60727	19.0321	6.92499	15.0155	0	19.2873	10.7048	5.17387	0	0
P-01486-1	Vejle Hospital	HEB.130	non-LC	0	0	Former	M	50-59	0	0	0	0	0	0	0	0	0	0	0	0	0	0	0	0	0	0	14.0339	5.83869	0	0	0	11.4246	3.83173	7.55416	4.94201	7.914	5.77091	0	5.77091	11.9985	18.1062	10.4855	12.3638	0	43.9947	21.4758	8.73183	3.18979	0
P-01004-1	KUMC	HEB.115	LC	Adenocarcinoma	IA	Former	F	60-69	0	0	0	0	0	0	0	0	0	0	0	0	0	3.39723	0	0	0	0	6.75634	3.33659	0	0	0	7.15785	0	5.00456	3.6441	4.13926	3.83694	0	3.80567	11.0594	14.7646	5.51545	9.65082	0	28.421	12.609	4.95802	0	0
P-00909-1	Marmara University	HEB.121	LC	Adenocarcinoma	IA	Current	M	60-69	0	0	0	0	0	0	0	0	0	0	0	0	0	3.55949	4.14263	0	3.42258	0	10.7985	4.35818	0	0	0	11.5289	3.51901	7.25692	5.98467	10.7463	8.72238	3.34181	7.13699	15.8087	25.3166	16.5396	28.9245	3.58155	37.9569	18.3545	8.47376	0	0
P-01189-1	Vejle Hospital	HEB.130	LC	Adenocarcinoma	IVA	Former	M	80+	0	0	0	0	0	0	0	0	0	0	0	0	0	0	0	0	0	0	12.2595	8.18518	4.39467	0	0	9.88556	5.10882	8.00265	6.5947	5.85433	4.85339	3.30011	5.73963	9.65082	16.8529	8.38858	13.6685	0	47.6081	26.4285	12.1142	4.00132	3.09843
P-00945-1	Marmara University	HEB.121	non-LC	0	0	Current	M	50-59	0	0	0	0	0	0	0	0	0	0	0	0	0	3.69132	0	0	0	0	5.70835	0	0	0	0	5.68228	0	4.04543	3.51901	3.7327	3.51901	0	5.35905	10.3811	15.2866	6.18279	9.96381	0	24.4364	11.4527	5.1139	0	0
P-01034-1	KUMC	HEB.115	non-LC	0	0	Former	M	60-69	0	0	0	0	0	0	0	0	0	0	0	0	0	5.64382	0	0	0	0	5.0202	0	0	0	0	5.27043	3.34702	5.96903	3.39392	5.96903	3.33138	0	6.40178	17.5839	15.2344	11.0072	13.8773	3.27405	27.0208	13.5126	7.16196	0	0
P-01390-1	Marmara University	HEB.121	non-LC	0	0	Current	M	50-59	0	0	0	0	0	0	0	0	0	0	0	0	0	5.08083	4.7461	0	3.43779	0	15.2866	8.88406	5.01499	0	0	10.5377	5.48417	10.4855	8.37815	7.69497	7.46551	5.21308	9.74472	22.1285	33.2144	12.2073	21.1358	4.33212	48.1475	25.8901	13.5664	3.72184	3.36714
P-01225-1	Vejle Hospital	HEB.130	non-LC	0	0	Never	M	50-59	0	0	0	0	0	0	0	0	0	0	0	0	0	3.37695	4.12741	0	3.54428	0	11.9464	4.83775	3.33138	0	0	12.3116	4.13404	7.58545	6.24536	7.05356	8.44595	4.6136	8.48768	23.0691	37.6639	11.9985	25.9439	4.86903	45.289	17.0631	10.716	3.65735	3.02319
P-01331-1	Marmara University	HEB.121	non-LC	0	0	Former	F	60-69	0	0	0	0	0	0	0	0	0	0	0	0	0	4.34547	0	0	0	0	3.65452	3.12291	0	0	0	5.30692	0	3.20109	3.28969	5.12446	3.88385	0	5.16617	18.1062	21.7627	7.32472	17.114	3.7327	17.4936	12.7596	3.84008	0	0
P-01460-1	Vejle Hospital	HEB.130	LC	Adenocarcinoma	IVB	Current	M	60-69	0	0	0	0	0	0	0	0	0	0	0	0	0	3.4628	0	0	0	0	6.52764	0	0	0	0	5.23733	0	3.04186	0	0	3.11644	0	3.63321	6.50098	6.84231	0	3.98487	0	22.0675	9.70848	5.81733	0	0
P-01512-1	Vejle Hospital	HEB.130	non-LC	0	0	Never	M	60-69	0	0	0	0	0	0	0	0	0	0	0	0	3.19692	4.07805	4.07805	0	2.99362	0	5.33329	3.24429	0	0	0	6.28767	3.56394	5.33329	3.61722	4.28861	3.33486	0	4.86953	7.72247	9.55295	4.42184	5.44524	0	19.7458	12.0382	5.72066	3.77179	3.42832
P-01441-1	Vejle Hospital	HEB.130	LC	Other	IIIA	Former	M	70-79	0	0	0	0	0	0	0	0	0	0	0	0	2.98841	3.36896	0	0	3.13437	0	4.0648	0	0	0	0	5.93574	0	3.72911	0	3.37215	0	0	3.9529	5.8451	6.13836	3.42542	7.36504	0	14.5153	9.27288	4.92054	0	0
P-01252-1	Vejle Hospital	HEB.130	non-LC	0	0	Former	F	50-59	0	0	0	0	0	0	0	0	0	0	0	0	0	3.86427	3.39503	0	0	0	19.0753	7.57842	4.15539	0	0	12.6881	5.93041	9.77717	5.58918	6.28233	6.05304	3.53198	7.91454	14.8478	26.313	12.3729	17.0411	3.31355	60.1285	25.3103	12.8457	4.13139	4.02941
P-01091-1	Marmara University	HEB.121	non-LC	0	0	Current	F	50-59	0	0	0	0	0	0	0	0	0	0	0	0	0	0	0	0	0	0	5.12006	3.20167	0	0	0	5.70647	0	4.1021	4.60837	3.33486	0	0	3.40944	8.27737	12.1378	6.30366	7.13033	0	27.7448	14.5153	5.7851	0	0
P-01300-1	Marmara University	HEB.121	non-LC	0	0	Former	M	70-79	0	0	0	0	0	0	0	0	0	0	0	0	0	0	0	0	0	0	3.7078	0	0	0	0	4.18736	0	3.76641	0	4.01151	0	0	4.1394	5.81311	9.98539	6.17035	6.46898	0	15.1079	9.4826	5.81196	0	0
P-01424-1	Vejle Hospital	HEB.130	non-LC	0	0	Former	M	70-79	0	0	0	0	0	0	0	0	0	0	0	0	0	4.21884	4.70383	0	3.19692	0	18.2186	9.69709	5.02411	0	0	11.3204	6.12236	9.70243	8.9231	8.5762	7.06099	3.94224	9.06721	16.613	31.739	10.7329	18.1651	3.71845	48.3852	23.4723	12.6303	3.75032	3.93817
P-00988-1	KUMC	HEB.115	LC	Adenocarcinoma	IA	Former	F	50-59	0	0	0	0	0	0	0	0	0	0	0	0	3.55143	3.41067	4.80814	0	3.60879	0	7.8932	3.88896	0	0	0	10.199	5.07741	8.24535	4.15006	5.81311	5.79178	3.76641	7.42905	9.77183	25.8836	8.12263	13.0302	0	28.5568	14.9463	7.644	3.79325	3.64298
P-00960-1	Marmara University	HEB.121	non-LC	0	0	Former	M	50-59	0	0	0	0	0	0	0	0	0	0	0	0	3.00926	4.04676	3.57229	0	0	0	5.07208	3.0099	0	0	0	5.93041	3.26027	4.94416	3.55862	4.41118	3.5746	0	4.82156	9.35011	13.4577	5.87175	8.48548	0	16.9945	10.1603	5.74751	3.19758	3.76642
P-00726-1	KUMC	HEB.115	non-LC	0	0	Current	M	50-59	0	0	0	0	0	0	0	0	0	0	0	0	0	0	0	0	0	0	19.7523	9.28046	4.52305	0	0	15.1207	6.41886	10.9487	10.0917	9.66322	8.77775	3.18139	7.56681	14.6063	22.6696	14.7206	17.1789	3.23847	63.056	30.5398	12.8199	4.25355	0
P-01469-1	Vejle Hospital	HEB.130	LC	Squamous Cell Carcinoma	IIIB	Current	M	70-79	0	0	0	0	0	0	0	0	0	0	0	0	0	0	0	0	0	0	6.72154	3.5125	0	0	0	8.40646	4.06058	7.13845	3.96923	5.25392	4.07771	0	6.03053	9.96601	14.6063	6.92714	11.9773	0	23.2273	12.6475	6.08414	0	0
P-01178-1	Vejle Hospital	HEB.130	non-LC	0	0	Former	F	0-49	0	0	0	0	0	0	0	0	0	0	0	0	0	0	0	0	0	0	5.55085	0	0	0	0	10.5488	3.32981	5.78497	3.86647	8.2865	4.18619	0	5.58511	8.12086	21.3538	11.8344	18.78	0	29.6757	16.0956	7.24358	0	0
P-01347-1	Marmara University	HEB.121	non-LC	0	0	Current	M	50-59	0	0	0	0	0	0	0	0	0	0	0	0	0	0	0	0	0	0	15.2922	6.98996	4.84851	0	0	14.6063	5.58511	13.2917	8.69778	9.84603	5.81924	0	8.13799	16.4356	30.1104	13.6346	19.1232	3.35836	53.7986	26.0477	14.1989	3.2438	3.38148
P-01042-1	Marmara University	HEB.121	non-LC	0	0	Current	M	50-59	0	0	0	0	0	0	0	0	0	0	0	0	0	0	0	0	0	0	4.06058	0	0	0	0	5.962	0	6.04766	3.88359	4.01491	0	0	4.80283	11.6915	17.4648	5.70503	10.0917	0	24.2057	14.4288	6.34241	0	0
P-01260-1	Vejle Hospital	HEB.130	LC	Adenocarcinoma	IVB	Former	F	70-79	0	0	0	0	0	0	0	0	0	0	0	0	0	5.21177	3.20615	0	0	0	13.0631	6.18471	0	0	0	14.5491	6.27037	12.5487	8.78918	16.2069	10.4002	4.50592	8.46929	27.7058	32.7448	22.498	34.5205	6.60732	51.9487	25.6447	13.7392	3.11759	3.6626
P-01072-1	Marmara University	HEB.121	non-LC	0	0	Current	M	50-59	0	0	0	0	0	0	0	0	0	0	0	0	0	0	0	0	0	0	12.6059	7.1099	0	0	0	8.05802	5.70503	8.94913	9.01196	7.34406	5.58511	3.27843	8.16655	16.55	33.1457	13.6918	18.8372	0	40.4565	22.7094	8.81089	3.20364	0
P-00953-1	Marmara University	HEB.121	non-LC	0	0	Current	M	60-69	0	0	0	0	0	0	0	0	0	0	0	0	0	0	0	0	0	0	7.2127	4.35176	0	0	0	9.20048	5.48803	7.98377	7.464	6.47025	5.07119	0	7.23555	16.1498	29.3088	9.71463	17.7507	3.55817	30.4246	18.1653	7.26655	2.99712	0
P-00950-1	Marmara University	HEB.121	LC	Squamous Cell Carcinoma	IA	Former	F	70-79	0	0	0	0	0	0	0	0	0	0	0	0	0	3.89973	3.89395	0	0	0	5.75071	0	0	0	0	7.57252	4.4317	6.90429	5.77926	7.06421	3.87218	0	7.72674	16.7215	30.0531	3.8893	15.7496	0	23.1122	11.9007	6.74993	0	0
P-01536-1	Vejle Hospital	HEB.130	non-LC	0	0	Former	M	70-79	3.64111	0	0	0	0	3.10294	0	0	0	0	0	0	0	6.21494	5.45884	0	3.47817	0	20.0266	10.1858	3.42544	0	0	13.9196	4.30733	6.44979	5.60424	3.87161	4.24433	0	5.39944	15.5508	19.6051	6.91727	11.5527	0	60.3241	32.4755	13.8031	3.92166	3.00508
P-01505-1	Vejle Hospital	HEB.130	non-LC	0	0	Never	M	60-69	0	0	0	0	0	0	0	0	0	0	0	0	0	5.10804	4.53006	0	0	0	7.36905	0	0	0	0	9.44989	0	4.46483	0	5.25766	4.47533	0	4.88485	12.1838	17.6565	5.70401	9.60757	0	33.5949	17.043	6.28542	0	0
P-01094-1	Marmara University	HEB.121	non-LC	0	0	Current	M	50-59	0	0	0	0	0	0	0	0	0	0	0	0	0	4.30286	3.56211	0	3.6263	0	7.66325	3.15775	0	0	0	8.29375	0	4.69059	3.26798	10.6063	5.19465	0	5.4677	10.9743	17.9724	13.0779	19.7632	0	34.0747	17.2555	5.26239	0	0
P-01119-1	KUMC	HEB.115	non-LC	0	0	Former	F	70-79	2.98446	0	0	0	0	0	0	0	0	0	0	0	0	7.4558	4.32755	0	0	0	15.235	6.07688	0	0	0	9.34477	4.11309	6.86474	4.07634	0	3.0003	0	4.87435	18.3411	19.2364	5.50971	12.8149	0	44.6431	20.4977	9.68471	0	0
P-01535-1	Vejle Hospital	HEB.130	LC	Adenocarcinoma	IA	Former	M	60-69	0	0	0	0	0	0	0	0	0	0	0	0	0	6.4423	0	0	0	0	4.96886	0	0	0	0	3.75088	0	4.72734	0	0	0	0	3.71938	13.4987	10.9218	5.2314	8.29375	0	26.0837	13.2191	5.89315	0	0
P-01293-1	Marmara University	HEB.121	non-LC	0	0	Current	M	60-69	0	0	0	0	0	0	0	0	0	0	0	0	0	3.23624	0	0	0	0	3.45168	0	0	0	0	3.82962	0	3.19974	0	4.44908	0	0	3.9976	10.9218	11.8157	7.64223	13.6039	0	31.0366	18.212	6.27482	0	0
P-00717-1	KUMC	HEB.115	LC	Adenocarcinoma	IIIA	Former	F	70-79	0	0	0	0	0	0	0	0	0	0	0	0	0	6.98114	6.68452	0	3.41398	0	23.4522	12.9727	4.20758	0	0	13.4987	5.14739	9.92294	7.82087	5.41519	6.62312	0	5.53597	29.6776	38.6614	11.0269	21.0276	0	57.9125	33.275	12.4759	3.79449	0
P-00915-1	Marmara University	HEB.121	non-LC	0	0	Current	M	60-69	0	0	0	0	0	0	0	0	0	0	0	0	0	7.84646	7.30251	0	3.11281	0	8.50393	3.47793	0	0	0	7.71053	0	7.50038	3.69839	4.8481	4.11834	0	5.99811	23.0831	32.635	8.74566	14.551	0	31.4096	14.9714	8.62383	0	0
P-00973-1	Marmara University	HEB.121	LC	Squamous Cell Carcinoma	IIIA	Current	M	60-69	0	0	0	0	0	0	0	0	0	0	0	0	0	4.96477	0	0	0	0	0	0	0	0	0	4.47008	0	0	0	0	0	0	0	8.79821	8.79295	0	7.9995	0	6.44976	3.51898	0	0	0
P-00962-1	Marmara University	HEB.121	LC	Adenocarcinoma	IIB	Former	M	60-69	0	0	0	0	0	0	0	0	0	0	0	0	0	0	0	0	0	0	7.44322	0	0	0	0	4.70179	0	0	0	0	0	0	0	6.55817	11.3605	0	7.35166	0	39.2073	20.296	8.06543	0	0
P-01327-1	Marmara University	HEB.121	non-LC	0	0	Current	M	50-59	0	0	0	0	0	0	0	0	0	0	0	0	0	0	0	0	0	0	3.26771	0	0	0	0	6.42084	0	4.30511	0	0	0	0	3.28805	7.74842	9.78328	5.31208	8.81668	0	25.6668	15.2372	6.02302	0	0
P-01279-1	Marmara University	HEB.121	non-LC	0	0	Current	F	60-69	0	0	0	0	0	0	0	0	0	0	0	0	0	0	0	0	0	0	0	0	0	0	0	4.40174	0	0	0	0	0	0	0	7.55513	10.1903	0	6.26317	0	10.232	6.62126	0	0	0
P-01321-1	Marmara University	HEB.121	non-LC	0	0	Current	M	60-69	0	0	0	0	0	0	0	0	0	0	0	0	0	0	0	0	0	0	6.98543	3.63893	0	0	0	7.06173	0	6.93965	5.26631	3.37958	0	0	4.60008	11.6149	19.3511	5.16459	10.0885	0	36.4153	20.8123	8.94233	0	0
P-00959-1	Marmara University	HEB.121	LC	Squamous Cell Carcinoma	IA	Current	M	60-69	0	0	0	0	0	0	0	0	0	0	0	0	0	0	0	0	0	0	0	0	0	0	0	3.51688	0	3.04397	0	0	0	0	0	7.08207	8.21133	3.16601	6.20213	0	15.7017	11.0059	5.23915	0	0
P-00975-1	Marmara University	HEB.121	non-LC	0	0	Former	M	60-69	0	0	0	0	0	0	0	0	0	0	0	0	0	0	0	0	0	0	0	0	0	0	0	4.07118	0	3.72538	0	3.56265	0	0	3.39992	10.5464	16.1441	6.26825	11.4623	0	25.7701	15.4952	7.45164	0	0
P-01151-1	Vejle Hospital	HEB.130	LC	Adenocarcinoma	IVA	Former	F	70-79	0	0	0	0	0	0	0	0	0	0	0	0	0	3.00459	3.11313	0	0	0	12.8361	7.53478	3.23212	0	0	13.803	6.68024	13.5485	11.0552	6.35981	4.12712	3.4101	6.50222	19.4529	39.7301	11.2079	19.8602	0	50.1746	28.1981	11.0059	0	0
P-01246-1	Vejle Hospital	HEB.130	non-LC	0	0	Current	M	0-49	0	0	0	0	0	0	0	0	0	0	0	0	0	0	0	0	0	0	0	0	0	0	0	0	0	0	0	0	0	0	3.14567	5.958	5.53077	0	5.26631	0	9.05581	5.94566	0	0	0
P-01416-1	Marmara University	HEB.121	non-LC	0	0	Current	M	60-69	0	0	0	0	0	0	0	0	0	0	0	0	0	0	0	0	0	0	0	0	0	0	0	4.52379	0	4.35597	3.15584	0	0	0	0	7.61617	17.3148	3.76098	8.01802	0	14.8759	7.31754	3.20236	0	0
P-01384-1	Marmara University	HEB.121	non-LC	0	0	Current	F	70-79	0	0	0	0	0	0	0	0	0	0	0	0	0	3.76505	4.74876	0	0	0	18.8369	8.45717	0	0	0	14.5186	5.32994	9.16386	6.49857	11.2428	7.71938	0	8.2857	16.9635	27.7427	12.1266	16.5993	0	51.9348	28.3643	10.8023	4.3013	3.41796
P-01551-1	Vejle Hospital	HEB.130	non-LC	0	0	Former	F	60-69	0	0	0	0	0	0	0	0	0	0	0	0	0	0	0	0	0	0	7.46481	3.30482	0	0	0	8.85208	3.07119	5.24165	3.63191	5.53249	3.59037	0	4.65483	7.64145	14.1545	8.2909	9.33535	0	38.5868	18.4178	9.33183	3.50526	3.86475
P-01182-1	Vejle Hospital	HEB.130	LC	Adenocarcinoma	IVB	Former	M	70-79	0	0	0	0	0	0	0	0	0	0	0	0	0	3.2175	0	0	0	0	7.30895	3.35674	0	0	0	7.0544	0	4.50424	3.39308	7.18427	4.11479	0	5.03911	10.2552	15.4548	8.46236	14.2586	0	29.7056	14.0427	6.18144	3.55148	3.00202
P-01462-1	Vejle Hospital	HEB.130	LC	Squamous Cell Carcinoma	IIIA	Current	M	70-79	0	0	0	0	0	0	0	0	0	0	0	0	0	3.51155	0	0	0	0	16.8074	6.90375	4.15633	0	0	11.4508	5.37668	9.78748	6.53494	7.29337	5.76621	0	7.94798	13.2705	18.4205	11.7627	11.9186	0	52.2974	24.3939	13.6826	4.61975	4.57866
P-01425-1	Vejle Hospital	HEB.130	LC	Squamous Cell Carcinoma	IIIA	Former	M	70-79	0	0	0	0	0	0	0	0	0	0	0	0	0	0	0	0	0	0	4.65483	0	0	0	0	5.75582	0	3.91748	0	0	0	0	4.81581	5.14817	9.35094	3.53326	6.91414	0	23.4146	10.9051	6.08382	3.07391	3.32553
P-00908-1	Marmara University	HEB.121	non-LC	0	0	Current	M	50-59	0	0	0	0	0	0	0	0	0	0	0	0	0	0	0	0	0	0	3.46057	0	0	0	0	0	0	0	0	5.48575	0	0	3.62152	7.40247	13.8945	7.58949	12.3866	0	28.3127	12.3451	7.8258	0	0
P-01487-1	Vejle Hospital	HEB.130	non-LC	0	0	Former	M	0-49	0	0	0	0	0	0	0	0	0	0	0	0	0	0	0	0	0	0	8.05189	4.68079	0	0	0	7.17908	0	6.34274	5.01315	4.26018	3.01927	0	5.19491	13.4785	19.8258	7.16869	10.5671	0	33.4732	19.4992	10.4783	3.70555	3.49499
P-00978-1	Marmara University	HEB.121	non-LC	0	0	Current	M	50-59	0	0	0	0	0	0	0	0	0	0	0	0	0	0	0	0	0	0	5.51691	0	0	0	0	7.02323	4.1096	6.84661	3.74614	3.71498	3.29963	0	5.25723	9.84465	21.2314	6.28561	11.7107	0	30.7376	14.6087	8.63787	0	3.40769
P-01377-1	Marmara University	HEB.121	non-LC	0	0	Current	F	50-59	0	0	0	0	0	0	0	0	0	0	0	0	0	0	0	0	0	0	4.26018	0	0	0	0	5.72466	0	4.79504	0	5.16375	3.16983	0	4.87293	12.1786	20.8149	8.72217	16.9115	0	21.6111	12.1651	6.75177	3.03796	0
P-01152-1	Vejle Hospital	HEB.130	LC	Adenocarcinoma	IVB	Former	F	60-69	0	0	0	0	0	0	0	0	0	0	0	0	0	0	0	0	0	0	6.5159	3.18567	0	0	0	7.10302	3.33927	5.74224	3.18019	3.66294	3.9482	0	5.00156	9.38044	10.9337	4.72724	9.13347	0	25.6105	12.9977	6.89386	0	0
P-01385-1	Marmara University	HEB.121	non-LC	0	0	Current	M	50-59	0	0	0	0	0	0	0	0	0	0	0	0	0	0	0	0	0	0	5.37464	0	0	0	0	7.40483	3.5587	6.27995	3.69585	5.40756	4.07987	0	4.10181	10.533	15.5835	6.36226	10.4232	0	26.0551	12.5534	7.08267	0	0
P-01030-1	KUMC	HEB.115	non-LC	0	0	Current	F	50-59	0	0	0	0	0	0	0	0	0	0	0	0	0	0	0	0	0	0	7.39385	3.33379	0	0	0	8.89748	4.60105	6.42262	4.03049	8.89748	4.12376	0	5.21004	11.027	19.5924	11.9053	19.153	3.35024	35.9502	16.2197	7.25482	0	0
P-01097-1	Marmara University	HEB.121	non-LC	0	0	Current	M	50-59	0	0	0	0	0	0	0	0	0	0	0	0	0	0	0	0	0	0	9.3969	3.92077	0	0	0	6.95487	3.08693	5.5557	3.62453	3.74522	3.63002	0	4.86988	8.46943	14.7051	5.86844	10.5879	0	34.0598	14.1087	6.81056	0	0
P-00716-1	KUMC	HEB.115	non-LC	0	0	Current	F	60-69	0	0	0	0	0	0	0	0	0	0	0	0	0	3.59375	0	0	0	0	8.83712	4.12924	0	0	0	7.49263	4.60105	6.8561	4.76016	4.89183	3.77814	0	4.66689	9.51764	18.6038	6.65856	9.6329	0	31.9472	14.8309	6.96605	0	0
P-01069-1	Marmara University	HEB.121	LC	Squamous Cell Carcinoma	IIIA	Former	M	50-59	0	0	0	0	0	0	0	0	0	0	0	0	0	0	0	0	0	0	5.9672	0	0	0	0	5.53924	3.22407	4.33772	3.93175	6.89999	3.29539	0	3.99758	10.5879	20.7458	9.6329	16.0228	0	31.1689	15.1086	5.01136	0	0
P-01534-1	Vejle Hospital	HEB.130	non-LC	0	0	Never	M	0-49	0	0	0	0	0	0	0	0	0	0	0	0	0	3.54038	3.92468	0	0	0	20.1416	9.41337	4.39806	0	0	12.7836	5.6764	11.7955	7.26215	8.68894	8.88651	0	7.97553	23.3827	35.9146	10.9172	21.7895	3.2899	53.3603	23.5542	11.7757	0	0
P-01328-1	Marmara University	HEB.121	non-LC	0	0	Current	M	50-59	0	0	0	0	0	0	0	0	0	0	0	0	0	0	3.16143	0	0	0	14.0462	6.63661	3.18019	0	0	12.2346	6.83415	10.1488	7.02071	8.33772	6.87256	0	8.74931	16.1875	33.7152	12.7287	20.8557	3.68488	52.4143	24.1099	10.5538	0	0
P-01112-1	KUMC	HEB.115	LC	Squamous Cell Carcinoma	IA	Current	F	70-79	0	0	0	0	0	0	0	0	0	0	0	0	0	3.85529	3.64713	0	0	0	6.77379	5.11129	3.06499	0	0	10.0939	5.26491	10.3135	8.59016	9.28165	6.88353	3.54225	8.91944	16.7916	29.5373	13.9913	19.2079	4.57362	25.7772	18.7754	8.09895	3.3067	0
P-01107-1	Marmara University	HEB.121	non-LC	0	0	Current	F	60-69	3.00094	0	0	0	0	0	0	0	0	0	0	0	0	3.2862	4.26584	0	3.23238	0	18.1413	8.34625	4.89479	0	0	13.1856	5.5223	4.92782	6.13881	8.15908	5.68193	0	6.15533	11.699	24.4748	11.8091	15.0026	0	54.3782	27.6587	11.9399	0	0
P-01283-1	Marmara University	HEB.121	non-LC	0	0	Current	M	50-59	0	0	0	0	0	0	0	0	0	0	0	0	0	0	0	0	0	0	5.47276	0	0	0	0	5.25808	2.98482	4.5315	0	3.95355	3.33158	0	3.72238	5.04341	11.699	5.16451	6.43056	0	26.1992	12.5574	5.39938	0	0
P-01059-1	Marmara University	HEB.121	non-LC	0	0	Former	M	50-59	0	0	0	0	0	0	0	0	0	0	0	0	0	0	0	0	0	0	3.36461	0	0	0	0	4.83975	0	2.99033	0	5.13148	0	0	3.82696	4.92782	8.01044	5.96817	6.15533	0	14.1855	6.03379	0	0	0
P-00713-1	KUMC	HEB.115	non-LC	0	0	Former	M	50-59	0	0	0	0	0	0	0	0	0	0	0	0	0	0	0	0	0	0	15.7184	7.41041	4.22326	0	0	10.5428	4.86176	8.21963	6.79387	7.08562	6.05074	0	6.92598	11.0383	24.8053	11.0383	14.452	0	51.0665	23.7853	11.4908	0	0
P-01123-1	KUMC	HEB.115	LC	Squamous Cell Carcinoma	IA	Former	M	70-79	0	0	0	0	0	0	0	0	0	0	0	0	0	0	3.1032	0	0	0	8.77014	4.66911	2.99583	0	0	6.67277	5.05992	7.50399	5.75349	5.87459	5.08745	0	6.38102	12.9103	22.9326	9.10595	15.6083	3.03986	41.1311	20.2486	9.62125	0	0
P-01343-1	Marmara University	HEB.121	LC	Adenocarcinoma	IIB	Former	M	60-69	0	0	0	0	0	0	0	0	0	0	0	0	0	0	0	0	0	0	5.48377	4.30032	0	0	0	7.97191	3.94805	5.99019	5.4067	7.26178	5.04891	0	6.50212	8.73711	18.3616	13.0754	16.3792	3.7499	30.0726	15.4206	6.49977	0	0
P-01556-1	Vejle Hospital	HEB.130	LC	Squamous Cell Carcinoma	unknown	Former	M	80+	3.26467	0	0	0	0	0	0	3.16779	0	0	0	0	3.08705	3.80831	6.56448	0	3.49074	0	17.7558	10.0474	7.08012	0	0	11.5228	7.54253	12.3046	11.7541	9.40324	6.58469	3.91502	8.02145	17.095	41.6096	14.452	18.0862	4.43242	52.3014	25.2448	13.3995	3.41754	0
P-01357-1	Marmara University	HEB.121	non-LC	0	0	Former	M	50-59	0	0	0	0	0	0	0	0	0	0	0	0	0	0	3.58224	0	0	0	5.05992	3.74439	0	0	0	6.38652	4.09666	6.84892	5.45074	4.43242	3.94805	0	5.37918	9.4693	21.6659	7.08012	8.8307	0	18.6767	14.8592	6.52784	0	0
P-00928-1	Marmara University	HEB.121	non-LC	0	0	Current	M	50-59	0	0	0	0	0	0	0	0	0	0	0	0	0	0	3.60377	0	0	0	6.13881	0	0	0	0	6.89296	4.1407	6.18285	4.92231	8.08201	4.16822	0	6.08377	11.0934	28.6061	12.1945	20.8398	4.06914	28.6692	11.8276	6.9489	0	0
P-01361-1	Marmara University	HEB.121	non-LC	0	0	Current	F	50-59	0	0	0	0	0	0	0	0	0	0	0	0	0	0	4.4524	0	3.76588	0	12.5112	7.94839	3.28068	0	0	15.4286	7.70548	10.7667	8.39643	7.55434	5.5359	4.53229	7.12254	9.80014	23.9716	10.2105	13.5375	3.2591	37.7886	21.3857	7.69007	5.08025	3.8498
P-00993-1	KUMC	HEB.115	non-LC	0	0	Current	F	60-69	0	0	0	0	0	0	0	0	0	0	0	0	0	0	3.18587	0	0	0	8.26687	5.05027	3.23753	0	0	11.701	5.12581	9.09285	7.45179	8.4936	4.78049	3.8633	6.6314	7.03619	18.5634	9.20623	10.7721	3.05952	35.5027	20.3259	10.1903	4.46763	4.1719
P-01177-1	Vejle Hospital	HEB.130	LC	Adenocarcinoma	IIIA	Current	F	0-49	0	0	0	0	0	0	0	0	0	0	0	0	0	0	3.69671	0	3.06349	0	11.3769	5.76794	3.47488	0	0	14.9963	7.08476	8.63936	7.64071	14.618	6.93364	4.92617	8.12652	11.0529	22.8896	14.1858	22.4028	4.83984	45.8245	23.3999	10.7296	5.30737	4.26696
P-00977-1	Marmara University	HEB.121	non-LC	0	0	Current	M	50-59	0	0	0	0	0	0	0	0	0	0	0	0	0	0	0	0	0	0	13.5375	8.02396	3.95501	0	0	14.564	7.17652	12.1871	9.27641	7.86202	4.79667	4.28951	8.09953	8.82831	24.188	11.0529	12.8352	3.38857	48.2218	26.7411	13.1256	5.42357	5.1542
P-00922-1	Marmara University	HEB.121	non-LC	0	0	Current	M	50-59	0	0	0	0	0	0	0	0	0	0	0	0	0	0	0	0	0	0	6.16728	4.48374	0	0	0	8.62856	5.19056	8.79052	6.18347	5.29848	3.06491	3.15661	4.67797	7.6569	16.4553	6.73934	8.82831	3.02176	29.1821	18.5778	9.39197	4.20887	3.76531
P-01051-1	Marmara University	HEB.121	non-LC	0	0	Current	M	70-79	0	0	0	0	0	0	0	0	0	0	0	0	0	0	0	0	0	0	5.64922	4.06831	0	0	0	7.23049	4.85063	7.95378	5.42798	7.08476	3.51265	0	6.86887	10.1511	20.9966	12.5598	14.0778	4.38662	28.3329	17.095	8.69423	3.78644	3.48547
P-00951-1	Marmara University	HEB.121	non-LC	0	0	Current	M	50-59	0	0	0	0	0	0	0	0	0	0	0	0	0	0	0	0	0	0	7.19271	6.56664	3.49107	0	0	7.4356	4.86681	8.30466	7.05238	4.54848	3.34542	0	6.02157	9.50317	21.321	5.6816	11.3769	0	31.7837	22.0216	10.7931	4.39898	3.75475
P-01330-1	Marmara University	HEB.121	LC	Adenocarcinoma	IB	Current	M	50-59	0	0	0	0	0	0	0	0	0	0	0	0	0	0	4.03729	0	2.99432	0	7.86202	5.94602	3.44252	0	0	12.025	5.21214	10.0053	9.51937	6.80411	4.20319	3.72304	7.19811	9.81633	28.0304	10.1241	13.1053	3.29687	29.9784	19.0545	9.60343	4.95878	3.97125
P-01005-1	KUMC	HEB.115	LC	Adenocarcinoma	IA	Never	F	70-79	0	0	0	0	0	0	0	0	0	0	0	0	2.99965	3.55835	5.62875	0	3.80313	0	12.1331	7.28986	4.33806	0	0	15.4286	8.56918	14.618	12.2411	14.564	7.39242	5.37942	10.3131	19.8069	51.7262	18.9959	34.1501	6.72855	47.7422	26.0514	12.8082	5.30209	5.18589
P-01003-1	KUMC	HEB.115	non-LC	0	0	Current	F	50-59	5.91246	3.12932	0	0	0	4.82206	3.31292	4.7532	3.53096	3.63424	0	0	8.926	7.85824	9.55752	3.61129	7.80658	0	16.8269	9.94061	4.95597	0	0	14.1341	9.10082	12.478	9.92274	10.292	8.0824	4.93215	14.9919	17.244	28.8059	12.7163	20.8787	3.84247	44.415	26.2042	11.9591	5.05579	4.14072
P-01236-1	Vejle Hospital	HEB.130	non-LC	0	0	Never	M	0-49	5.54515	3.16948	0	0	0	4.98849	0	0	3.07194	3.59408	0	0	4.78763	4.27691	8.61025	3.39325	4.52366	0	14.3843	7.29032	4.13424	0	0	15.1588	6.83177	9.49986	6.73649	9.65472	7.4928	4.36646	7.60596	12.3649	24.6929	11.4058	11.7632	0	41.4186	21.1155	11.3129	4.60124	0
P-01197-1	Vejle Hospital	HEB.130	LC	Adenocarcinoma	IVB	Former	F	70-79	3.99574	0	0	0	0	4.86797	3.44489	4.97701	0	4.4548	0	0	4.7532	7.33588	9.94219	4.09903	8.69062	0	9.85722	4.39028	0	0	0	14.3247	7.63573	13.4907	6.14693	12.2993	8.07644	3.02079	9.1306	14.5034	30.5347	13.2524	18.6144	4.58678	29.0785	16.7462	7.40646	3.70413	0
P-01333-1	Marmara University	HEB.121	non-LC	0	0	Current	F	50-59	8.03045	4.31134	0	0	0	7.69177	3.9154	6.50936	4.32856	5.5222	3.21538	0	4.8565	11.0848	17.6329	8.47247	9.21879	0	33.5158	18.1377	8.2968	0	0	29.402	10.6911	23.3817	17.3036	18.0186	14.7417	6.39704	17.3036	37.9883	61.1408	25.7062	40.7915	7.33201	70.1431	39.5012	16.8659	4.99	3.66227
P-00981-1	KUMC	HEB.115	non-LC	0	0	Current	M	70-79	13.0948	6.62415	0	0	0	12.8076	5.87228	11.148	7.74343	9.4714	4.70155	3.02604	6.97427	11.6246	32.2953	14.1286	13.0373	3.0662	50.4565	26.2426	11.2867	0	0	45.6831	15.9928	33.814	26.1234	28.9847	21.5939	9.45221	27.8521	70.4566	95.9764	39.36	83.0633	12.7163	95.9054	49.45	21.295	4.94215	3.95532
P-01132-1	KUMC	HEB.115	non-LC	0	0	Former	F	70-79	3.04325	0	0	0	0	3.5826	0	3.70884	0	0	0	0	3.36456	6.98575	6.45196	4.10476	5.65994	0	9.94656	6.74244	3.53285	0	0	15.2183	8.98766	11.3225	10.5481	7.71911	6.18266	4.71183	7.96328	18.5548	25.2294	17.4823	24.0373	5.00956	37.7637	22.7916	10.2719	3.5905	3.57854
P-01297-1	Marmara University	HEB.121	LC	Squamous Cell Carcinoma	IIIB	Current	M	50-59	5.7862	3.77769	0	0	0	6.24534	3.94983	6.30273	3.89819	4.09903	3.06046	0	6.15351	7.68029	19.012	5.21804	9.86181	0	23.3221	12.8057	6.36727	3.06842	0	23.3221	9.77979	17.4227	14.2056	13.0142	9.29736	6.27199	13.7886	20.5212	55.6488	16.4099	32.4426	4.81305	49.5699	29.4378	14.1131	5.28307	4.42181
P-01113-1	KUMC	HEB.115	LC	Squamous Cell Carcinoma	IIB	Current	F	60-69	5.55663	4.96553	3.57686	3.51948	3.71457	4.48349	3.88671	6.57249	5.07457	4.10476	3.16948	3.0662	6.29699	5.4935	10.591	4.99996	7.11777	0	13.5503	8.49929	4.62251	3.40781	3.67575	11.5548	6.95683	13.0142	11.0961	8.74347	5.84918	5.58717	10.7387	13.6218	26.183	12.4185	17.0652	3.89011	34.1693	19.7986	10.577	6.18025	5.80343
P-01381-1	Marmara University	HEB.121	non-LC	0	0	Current	F	50-59	4.51218	3.34735	0	0	0	5.09178	0	3.55965	4.48349	3.88671	0	0	5.8895	7.30144	15.22	5.02866	10.103	3.17522	19.2103	10.8281	4.81901	0	0	22.1898	8.96383	12.4423	16.6482	14.3247	10.2444	6.89728	13.7886	22.1898	52.963	19.5082	32.0848	8.28488	51.2485	27.761	12.1565	5.37876	3.88355
P-01063-1	Marmara University	HEB.121	non-LC	0	0	Former	M	70-79	0	0	0	0	0	0	0	0	0	0	0	0	0	3.51972	3.03716	0	0	0	18.6983	8.2319	4.03604	0	0	14.5643	6.92533	9.41848	6.91488	8.1535	7.55246	4.19797	8.66574	15.3491	21.9443	10.0145	13.2566	0	58.0878	27.6701	14.0232	4.82451	4.10333
P-01498-1	Vejle Hospital	HEB.130	LC	Adenocarcinoma	IVB	Former	F	70-79	0	0	0	0	0	0	0	0	0	0	0	0	0	3.69567	0	0	0	0	7.10301	3.8062	0	0	0	9.95694	4.21887	7.33818	4.26066	5.32641	4.99726	0	6.28781	13.3089	15.506	6.47593	12.6813	0	26.599	14.3441	8.01975	3.05105	0
P-01021-1	KUMC	HEB.115	non-LC	0	0	Former	M	70-79	0	0	0	0	0	0	0	0	0	0	0	0	0	5.22412	4.1431	0	3.50464	0	12.4198	5.38911	3.35177	0	0	13.4658	5.85412	9.6485	6.61701	11.1647	8.57688	3.18985	8.91142	20.007	23.0441	14.2504	23.3584	4.17708	38.9777	20.1751	11.2428	3.4837	3.09912
P-01334-1	Marmara University	HEB.121	non-LC	0	0	Current	M	60-69	0	0	0	0	0	0	0	0	0	0	0	0	0	3.25833	0	0	0	0	17.4421	8.86437	4.90323	0	0	12.5767	6.50728	11.9491	8.49325	7.93398	8.51938	3.09583	10.0667	21.9967	28.4933	12.0537	23.0965	4.31812	61.3663	30.9377	15.6811	4.52001	3.75078
P-00971-1	Marmara University	HEB.121	LC	Adenocarcinoma	IIIA	Never	F	70-79	0	0	0	0	0	0	0	0	0	0	0	0	0	0	0	0	0	0	10.1713	4.65246	0	0	0	9.23551	4.5532	7.9183	6.28258	7.68834	7.08211	0	7.96012	20.1641	24.7204	12.6813	20.3211	4.37036	44.7173	20.9244	11.029	0	0
P-00721-1	KUMC	HEB.115	LC	Adenocarcinoma	IIIA	Former	F	60-69	0	0	0	0	0	0	0	0	0	0	0	0	0	5.24423	4.6509	0	3.46442	0	7.63085	5.34208	3.04883	0	0	9.06824	5.83844	8.48802	7.57336	8.95323	6.26168	3.45623	8.65528	21.6301	26.4494	14.8782	26.2398	5.58242	34.0992	19.9611	10.5425	4.62685	3.55314
P-00925-1	Marmara University	HEB.121	non-LC	0	0	Former	M	60-69	0	0	0	0	0	0	0	0	0	0	0	0	0	4.58051	3.43426	0	0	0	12.629	7.9967	4.88755	0	0	9.09437	4.85098	9.19892	8.28417	6.34006	6.53863	2.99137	9.54394	23.1489	26.7638	9.43939	17.0235	4.4226	42.4639	26.2777	12.7399	4.16744	3.33948
P-00944-1	Marmara University	HEB.121	non-LC	0	0	Current	M	50-59	0	0	0	0	0	0	0	0	0	0	0	0	0	4.76151	5.12355	0	0	0	16.9188	7.43748	4.27633	0	0	12.3152	6.91488	13.3612	10.6941	11.3739	11.6353	3.78008	11.8445	37.1994	43.9723	16.0292	33.2646	6.31394	53.038	27.7772	13.1676	4.11936	3.41426
P-01525-1	Vejle Hospital	HEB.130	non-LC	0	0	Never	F	50-59	0	0	0	0	0	0	0	0	0	0	0	0	3.16785	7.32643	9.42954	0	6.25505	0	20.7924	10.1713	6.22511	0	0	19.3788	8.96892	20.0594	14.8259	18.1225	15.5583	5.58242	20.5829	54.275	60.8006	26.397	61.5378	10.485	59.6463	31.7413	16.4835	4.43988	4.26893
P-01202-1	Vejle Hospital	HEB.130	non-LC	0	0	Never	F	50-59	14.7964	4.57739	0	0	0	10.2885	3.45063	8.16671	3.81888	0	4.15966	0	6.13291	10.6733	23.8684	9.73884	12.0477	0	42.0417	17.0697	8.1423	0	0	28.6373	10.3211	18.3976	14.8567	11.8531	16.0738	4.27198	16.1291	30.5752	58.8405	26.1459	35.0058	5.17865	81.3465	37.6658	17.1025	3.0313	0
P-01491-1	Vejle Hospital	HEB.130	LC	Squamous Cell Carcinoma	IA	Former	M	70-79	6.02297	0	0	0	0	6.90794	0	5.91304	0	4.0882	0	0	4.16515	7.25973	16.9955	5.06657	9.0792	0	18.8403	5.81446	0	0	0	20.2237	5.91398	12.8653	7.95982	12.6994	10.2105	0	10.3211	17.6783	44.2029	15.1887	28.4158	0	44.9952	17.553	8.1745	0	0
P-00731-1	KUMC	HEB.115	non-LC	0	0	Former	M	60-69	6.29231	0	0	0	0	7.71596	0	5.36338	0	7.45762	3.11535	0	4.07171	6.75403	15.731	7.25423	8.32062	0	27.3085	7.3018	4.07296	0	0	27.4192	5.84211	15.1333	11.2613	19.615	14.8014	3.93475	13.3632	22.8248	46.309	23.3229	36.5013	5.13995	65.0812	24.1985	11.9231	0	0
P-01342-1	Marmara University	HEB.121	non-LC	0	0	Current	F	50-59	5.52828	0	0	0	0	4.30256	0	4.41799	0	0	0	0	3.07688	9.68387	13.6969	4.46746	5.9845	0	22.0499	11.0401	5.2837	0	0	16.6271	7.86581	15.078	12.2569	10.0999	7.6004	3.99003	11.206	27.0871	42.7066	17.955	24.7067	4.37702	52.3274	27.8038	11.8668	0	0
P-00914-1	Marmara University	HEB.121	LC	Adenocarcinoma	IA	Current	M	60-69	0	0	0	0	0	0	0	0	0	0	0	0	3.0439	7.3092	4.80824	0	3.50559	0	7.74969	5.35557	0	0	0	9.6575	4.76954	8.12018	6.4503	6.09644	4.32726	0	7.05851	16.4058	19.781	10.3764	12.6441	0	27.1841	18.2287	7.37535	0	0
P-01071-1	Marmara University	HEB.121	non-LC	0	0	Former	M	60-69	0	0	0	0	0	0	0	0	0	0	0	0	0	7.08933	6.36926	0	3.65949	0	6.76546	4.22775	0	0	0	9.5469	4.04531	6.74887	5.64307	4.90775	0	0	5.50485	15.7419	23.1569	12.8653	15.6866	0	21.8329	15.2445	5.60272	0	0
P-01465-1	Vejle Hospital	HEB.130	non-LC	0	0	Never	F	70-79	7.96882	3.13734	0	0	0	6.72105	0	6.88046	3.91232	4.05522	3.02741	0	6.23185	9.57393	23.7034	4.81923	10.2885	0	29.4678	13.861	6.95346	0	0	24.2639	8.16441	20.3343	12.9207	12.81	12.4782	4.60921	15.244	31.7935	59.6726	19.8916	34.4519	3.96792	60.0577	29.0433	14.1748	0	0
P-01076-1	Marmara University	HEB.121	LC	Adenocarcinoma	IA	Former	F	70-79	0	0	0	0	0	0	0	0	0	0	0	0	0	4.78625	10.9482	0	4.57739	0	12.3122	5.99692	0	0	0	12.4782	4.94645	10.2658	6.52218	8.21418	6.56641	0	8.4962	16.6824	35.2273	12.81	19.0063	0	40.0898	19.2986	8.99619	0	0
P-01041-1	Marmara University	HEB.121	non-LC	0	0	Current	F	50-59	0	0	0	0	0	0	0	0	0	0	0	0	0	4.35203	9.90375	0	5.85808	0	12.3675	5.80893	0	0	0	11.925	4.51523	8.88329	6.74887	11.0954	7.86581	0	9.21509	18.9509	36.5567	15.2993	28.5265	4.00109	36.0311	17.4404	8.05069	0	0
P-01406-1	Marmara University	HEB.121	non-LC	0	0	Current	F	60-69	0	0	0	0	0	0	0	0	0	0	0	0	0	0	0	0	0	0	11.6033	6.22048	3.06933	0	0	9.73603	4.52744	8.43361	6.23724	6.96931	6.48312	0	6.55577	12.2184	20.6094	9.75839	12.6098	0	45.8393	28.3637	12.1443	0	0
P-01050-1	Marmara University	HEB.121	non-LC	0	0	Former	M	60-69	0	0	0	0	0	0	0	0	0	0	0	0	0	0	0	0	0	0	8.67955	3.46596	0	0	0	8.75221	0	6.90225	3.22016	6.55577	5.46053	0	4.37659	11.1001	20.8333	9.57391	12.7775	0	43.325	18.7737	8.61409	0	0
P-00992-1	KUMC	HEB.115	non-LC	0	0	Former	F	60-69	0	0	0	0	0	0	0	0	0	0	0	0	0	0	0	0	0	0	11.6592	4.09166	0	0	0	14.0078	4.84591	8.9758	6.61165	13.0571	7.8188	0	6.93578	13.5045	28.6717	16.1892	24.9197	3.80115	55.9033	25.6865	11.8101	0	0
P-01037-1	KUMC	HEB.115	non-LC	0	0	Current	F	60-69	0	0	0	0	0	0	0	0	0	0	0	0	0	0	0	0	0	0	8.83606	4.56655	0	0	0	7.04196	4.10842	6.99725	5.24821	4.29838	4.11401	0	5.15881	9.75839	19.2104	6.48871	9.5795	0	35.1158	17.3249	9.09844	0	0
P-01233-1	Vejle Hospital	HEB.130	non-LC	0	0	Former	M	50-59	0	0	0	0	0	0	0	0	0	0	0	0	0	0	0	0	0	0	10.3174	3.51065	0	0	0	11.0442	4.1587	8.24917	5.93549	6.57812	4.97442	0	7.07549	13.1131	25.3676	10.6529	15.6298	0	46.007	20.8916	10.251	0	0
P-01111-1	KUMC	HEB.115	LC	Adenocarcinoma	IA	Former	F	60-69	0	0	0	0	0	0	0	0	0	0	0	0	0	0	0	0	0	0	7.35493	3.60562	0	0	0	9.38944	4.54421	7.86352	6.19813	7.95294	4.91855	0	5.68963	12.2184	23.632	12.0506	17.0283	3.30954	41.6491	18.2722	8.92585	0	0
P-00911-1	Marmara University	HEB.121	non-LC	0	0	Former	M	50-59	0	0	0	0	0	0	0	0	0	0	0	0	0	0	0	0	0	0	13.2808	7.38846	3.7788	0	0	8.57335	4.51627	7.65113	6.14225	4.27044	4.47716	0	7.13138	15.462	29.2879	6.65077	13.6164	0	42.3194	25.6307	12.5898	2.99853	0
P-01472-1	Vejle Hospital	HEB.130	non-LC	0	0	Former	M	70-79	0	0	0	0	0	0	0	0	0	0	0	0	0	0	3.14993	0	0	0	9.42298	5.53876	3.38775	0	0	9.98199	5.08058	9.42298	7.14815	6.74019	5.30408	0	7.44994	14.0638	32.1451	9.36708	17.5878	3.06933	44.6659	23.456	11.9772	3.13206	0
P-01391-1	Marmara University	HEB.121	LC	Squamous Cell Carcinoma	IIIA	Former	M	70-79	0	0	0	0	0	0	0	0	0	0	0	0	0	0	0	0	0	0	3.7397	0	0	0	0	4.56097	0	4.91855	0	0	0	0	4.79004	8.46156	14.9027	3.05815	9.96522	0	15.8763	8.45822	4.26718	0	0
P-00935-1	Marmara University	HEB.121	non-LC	0	0	Current	M	50-59	0	0	0	0	0	0	0	0	0	0	0	0	0	0	0	0	4.03076	0	25.5854	10.955	3.88519	0	0	16.8696	5.0831	8.98444	6.60948	11.0097	9.96966	0	8.82025	13.4189	26.3533	14.3499	30.7427	0	69.6461	34.6394	15.0561	0	0
P-01052-1	Marmara University	HEB.121	non-LC	0	0	Current	F	50-59	0	0	0	0	0	0	0	0	0	0	0	0	0	9.70485	5.15337	0	0	0	19.3354	4.59079	0	0	0	12.6523	4.48139	9.0939	5.40039	8.38242	10.0791	0	9.5865	30.3585	31.7855	11.6667	20.3219	0	57.2197	23.7	9.81715	0	0
P-01313-1	Marmara University	HEB.121	non-LC	0	0	Former	M	50-59	0	0	0	0	0	0	0	0	0	0	0	0	0	6.51683	3.33592	0	4.21785	0	16.9244	3.63906	0	0	0	9.53177	0	6.3195	0	10.0244	9.69597	0	7.52873	23.2274	25.2563	12.5975	35.2443	3.49139	55.15	21.9149	9.81715	0	0
P-00985-1	KUMC	HEB.115	non-LC	0	0	Former	M	50-59	0	0	0	0	0	0	0	0	0	0	0	0	0	6.91257	6.29759	0	3.13283	0	29.6451	9.99155	6.2429	0	0	15.0071	5.21439	13.1998	8.98444	5.90917	6.28667	0	11.393	32.1697	41.9466	12.6523	30.6878	4.08209	82.0293	35.8679	18.1784	3.36078	0
P-00983-1	KUMC	HEB.115	non-LC	0	0	Current	F	60-69	0	0	0	0	0	0	0	0	0	0	0	0	0	8.36738	6.1853	0	0	0	12.3237	3.48045	0	0	0	9.36756	0	7.99935	3.97817	4.33917	6.66967	0	6.65872	26.1339	28.822	5.71222	19.8834	0	43.7446	16.2269	7.27095	0	0
P-01311-1	Marmara University	HEB.121	LC	Adenocarcinoma	IB	Former	M	60-69	0	0	0	0	0	0	0	0	0	0	0	0	0	7.88597	3.43213	0	0	0	5.4551	0	0	0	0	7.90084	0	4.60173	0	4.42669	4.3337	0	5.12687	22.6243	18.7874	6.25932	19.8834	0	20.2975	9.59427	3.00436	0	0
P-01559-1	Vejle Hospital	HEB.130	LC	Other	IVB	Former	M	70-79	3.27179	0	0	0	0	0	0	0	0	0	0	0	3.03663	9.97238	10.668	0	3.69937	0	32.1149	16.3766	7.17306	0	0	18.1846	9.14863	16.8149	12.3785	12.3237	11.5572	3.41482	15.0619	47.8846	63.3	17.5819	31.4013	3.89066	75.1357	41.8448	17.342	4.1739	3.56127
P-01417-1	Marmara University	HEB.121	non-LC	0	0	Former	F	60-69	0	0	0	0	0	0	0	0	0	0	0	0	0	8.09992	8.63485	0	3.32523	0	14.0213	6.61495	0	0	0	13.3641	5.84899	15.0071	10.0244	6.98155	10.0791	0	11.0645	37.1665	50.36	13.4189	28.1636	0	54.9821	29.5591	11.879	0	0
P-01404-1	Marmara University	HEB.121	non-LC	0	0	Current	M	50-59	0	0	0	0	0	0	0	0	0	0	0	0	0	6.19064	5.78427	0	4.37821	0	13.5284	6.73533	0	0	0	13.1451	5.24175	12.2142	10.2433	12.1595	8.05407	0	11.174	33.9265	46.6746	18.623	44.2003	4.19149	51.4029	27.0477	12.3249	0	0
P-01466-1	Vejle Hospital	HEB.130	non-LC	0	0	Never	F	50-59	0	0	0	0	0	0	0	0	0	0	0	0	0	0	3.10558	0	0	0	18.6787	6.84634	0	0	0	12.8	4.07124	8.55505	4.30521	6.226	5.3989	0	5.86686	13.1266	23.9595	7.73878	15.2493	0	55.326	26.8102	11.9051	0	0
P-01570-1	Vejle Hospital	HEB.130	LC	Adenocarcinoma	IIA	Former	F	80+	0	0	0	0	0	0	0	0	0	0	0	0	0	0	3.34761	0	0	0	13.0177	4.66977	0	0	0	12.9633	4.49565	9.04483	3.908	7.15651	5.07786	0	5.50229	13.1266	24.3406	9.53461	15.3038	0	47.7008	21.7131	8.23483	0	0
P-01247-1	Vejle Hospital	HEB.130	non-LC	0	0	Current	M	70-79	0	0	0	0	0	0	0	0	0	0	0	0	0	2.98458	6.64154	0	4.06843	0	32.5086	12.5279	5.01801	0	0	29.8946	10.2421	18.6787	13.181	25.3206	20.2029	5.61656	17.8621	35.2863	61.9857	37.1926	61.4951	8.82715	94.6351	45.9457	19.2471	2.99858	0
P-01304-1	Marmara University	HEB.121	non-LC	0	0	Current	M	60-69	0	0	0	0	0	0	0	0	0	0	0	0	0	6.59944	3.6212	0	0	0	17.3722	8.50064	3.67948	0	0	12.1469	4.83845	11.7659	8.17412	5.25199	4.51197	0	7.5592	21.9995	31.0382	9.53461	15.5215	0	54.8871	29.1124	12.7817	0	0
P-01096-1	Marmara University	HEB.121	non-LC	0	0	Former	M	50-59	0	0	0	0	0	0	0	0	0	0	0	0	0	3.40548	0	0	0	0	5.4642	0	0	0	0	4.4358	0	5.40979	0	0	0	0	3.75021	14.2152	17.4811	4.58815	10.5686	0	29.6605	14.2062	7.05166	0	0
P-01027-1	KUMC	HEB.115	non-LC	0	0	Current	M	50-59	0	0	0	0	0	0	0	0	0	0	0	0	0	4.71036	0	0	0	0	6.45455	3.3911	0	0	0	7.68436	0	7.31976	4.79492	5.80157	3.30405	0	5.76348	19.9307	24.5039	11.7659	18.2432	0	34.1559	18.0964	6.72301	0	0
P-00961-1	Marmara University	HEB.121	LC	Adenocarcinoma	IA	Former	M	60-69	0	0	0	0	0	0	0	0	0	0	0	0	0	6.75205	5.11026	0	0	0	13.1266	5.56759	0	0	0	8.71831	3.83183	7.95645	5.44243	0	4.76771	0	8.06529	21.074	26.4641	4.26712	12.2013	0	34.0462	18.6444	7.41866	0	0
P-00919-1	Marmara University	HEB.121	non-LC	0	0	Current	M	50-59	0	0	0	0	0	0	0	0	0	0	0	0	0	6.37842	5.32073	0	0	0	10.1332	3.41831	0	0	0	7.9891	3.2714	9.48019	5.06154	5.10507	3.90256	0	7.82585	22.3261	32.1819	7.60273	19.6585	0	34.3203	16.2334	7.16121	0	0
P-01025-1	KUMC	HEB.115	non-LC	0	0	Former	F	50-59	0	0	0	0	0	0	0	0	0	0	0	0	0	6.5626	9.03607	0	5.41019	0	18.5698	7.74966	3.89712	0	0	15.9569	7.1021	16.0114	10.6775	14.5962	9.26251	0	12.6368	36.9747	60.1324	22.7617	48.7966	5.92672	56.6977	27.0294	11.5764	0	0
P-00918-1	Marmara University	HEB.121	non-LC	0	0	Former	M	50-59	0	0	0	0	0	0	0	0	0	0	0	0	0	0	0	0	0	0	5.0592	0	0	0	0	4.77228	0	0	0	0	0	0	0	6.89692	8.38732	0	6.59887	0	26.0753	13.3956	5.01855	0	0
P-01007-1	KUMC	HEB.115	non-LC	0	0	Current	F	70-79	0	0	0	0	0	0	0	0	0	0	0	0	0	0	0	0	0	0	5.90902	0	0	0	0	7.0073	0	4.39157	0	3.14476	0	0	0	7.482	15.2584	5.45651	9.34797	0	31.4555	16.0508	6.05665	0	0
P-00965-1	Marmara University	HEB.121	non-LC	0	0	Former	F	60-69	0	0	0	0	0	0	0	0	0	0	0	0	0	0	0	0	0	0	4.88815	0	0	0	0	7.47096	0	4.3695	0	6.10769	0	0	3.38197	8.35419	17.1929	8.02297	13.1588	0	30.9005	16.4381	6.0677	0	0
P-01372-1	Marmara University	HEB.121	non-LC	0	0	Current	M	60-69	0	0	0	0	0	0	0	0	0	0	0	0	0	0	0	0	0	0	6.36707	0	0	0	0	7.85736	0	6.31188	3.11718	3.40404	0	0	3.89503	11.3912	18.6855	6.00835	10.8941	0	24.1353	16.1614	6.46532	0	0
P-01348-1	Marmara University	HEB.121	non-LC	0	0	Current	F	60-69	0	0	0	0	0	0	0	0	0	0	0	0	0	0	0	0	0	0	8.02297	0	0	0	0	5.83176	0	6.94107	4.57916	4.61227	0	0	3.76262	11.4464	22.7782	7.50408	12.6064	0	44.5686	20.9775	9.74692	0	0
P-01013-1	KUMC	HEB.115	non-LC	0	0	Current	M	60-69	0	0	0	0	0	0	0	0	0	0	0	0	0	0	0	0	0	0	6.19599	3.1227	0	0	0	9.67926	0	8.24378	6.13528	8.72408	3.08408	0	5.3627	15.5347	28.0359	16.0874	21.1187	0	41.8432	22.4731	9.6364	0	0
P-01232-1	Vejle Hospital	HEB.130	LC	Squamous Cell Carcinoma	IIB	Current	M	70-79	0	0	0	0	0	0	0	0	0	0	0	0	0	0	0	0	0	0	9.29276	4.11571	0	0	0	7.896	3.26612	6.3174	4.26467	0	0	0	4.79435	14.6506	20.7869	3.78469	10.8941	0	32.3989	16.7701	7.24963	0	0
P-01418-1	Marmara University	HEB.121	non-LC	0	0	Current	M	50-59	0	0	0	0	0	0	0	0	0	0	0	0	0	0	4.78728	0	0	0	17.1929	8.4094	3.0234	0	0	18.2432	7.47096	16.1427	12.6064	10.618	8.18858	3.80676	10.4523	26.2644	58.1099	19.6255	30.6386	3.51988	60.3365	32.0659	12.2344	0	0
P-01253-1	Vejle Hospital	HEB.130	LC	Adenocarcinoma	IA	Never	M	70-79	0	0	0	0	0	0	0	0	0	0	0	0	0	0	3.3054	0	0	0	11.9435	4.07157	0	0	0	13.3245	4.73917	11.336	8.46461	8.96148	5.37373	0	9.01669	21.3953	48.774	14.8163	27.593	0	50.6919	22.4177	11.4051	0	0
P-00722-1	KUMC	HEB.115	non-LC	0	0	Current	M	70-79	0	0	0	0	0	0	0	0	0	0	0	0	0	0	0	0	0	0	11.027	4.55504	0	0	0	9.86495	0	5.03719	4.18327	4.82226	3.05057	0	4.88616	5.66457	17.1286	5.25793	8.8482	0	43.1591	21.8715	9.14612	3.12767	0
P-01451-1	Vejle Hospital	HEB.130	non-LC	0	0	Never	M	50-59	0	0	0	0	0	0	0	0	0	0	0	0	0	0	3.46811	0	0	0	6.76253	3.48041	0	0	0	9.16774	3.10866	5.87951	3.54431	5.44383	3.41652	0	5.41478	6.41397	17.6517	4.23555	7.33767	0	33.1483	19.2124	8.15831	0	0
P-01320-1	Marmara University	HEB.121	non-LC	0	0	Former	M	60-69	0	0	0	0	0	0	0	0	0	0	0	0	0	0	0	0	0	0	4.44467	0	0	0	0	7.99416	0	4.54924	0	6.44302	0	0	3.74761	7.63977	18.5816	7.26796	14.5135	0	25.5718	11.0064	4.61765	0	0
P-01410-1	Marmara University	HEB.121	non-LC	0	0	Current	M	50-59	0	0	0	0	0	0	0	0	0	0	0	0	0	0	0	0	0	0	11.0444	5.2986	0	0	0	13.0026	3.14351	9.63255	6.69863	4.5899	0	0	6.19902	11.9567	23.3479	6.78577	12.5377	0	40.9597	22.5652	10.0704	3.20852	0
P-01339-1	Marmara University	HEB.121	non-LC	0	0	Current	M	50-59	0	0	0	0	0	0	0	0	0	0	0	0	0	0	0	0	0	0	5.66457	0	0	0	0	7.27958	3.49784	5.87371	4.90358	4.71769	0	0	3.27711	11.608	24.1617	8.24979	12.2472	0	34.3054	20.1372	10.082	0	0
P-01047-1	Marmara University	HEB.121	non-LC	0	0	Current	F	50-59	0	0	0	0	0	0	0	0	0	0	0	0	0	5.22279	6.35048	0	4.20448	0	11.7824	5.82142	0	0	0	14.2229	5.45544	11.027	8.99345	15.5014	8.63323	0	10.3298	23.8129	46.3198	26.6616	39.9787	6.10027	54.7394	29.2729	13.0864	0	0
P-01058-1	Marmara University	HEB.121	non-LC	0	0	Current	F	50-59	0	0	0	0	0	0	0	0	0	0	0	0	0	3.20924	5.80389	0	0	0	10.2136	5.96665	0	0	0	8.45313	3.99158	7.31443	5.90856	3.54431	0	0	4.99653	15.4433	30.9642	6.83225	14.0486	0	38.4134	23.8372	10.6828	0	0
P-01227-1	Vejle Hospital	HEB.130	LC	Adenocarcinoma	IIB	Former	F	70-79	0	0	0	0	0	0	0	0	0	0	0	0	0	3.2265	5.29183	0	0	0	4.17747	0	0	0	0	6.69863	0	7.70368	4.3982	3.28873	0	0	5.28698	14.5135	26.836	5.37993	12.4796	0	23.7215	15.1089	5.4782	0	0
P-01493-1	Vejle Hospital	HEB.130	LC	Adenocarcinoma	IVB	Former	F	60-69	0	0	0	0	0	0	0	0	0	0	0	0	0	7.07547	13.7745	0	8.43346	0	18.7559	7.3551	0	0	0	16.5474	6.76834	16.0244	11.8986	17.4773	8.69714	4.24717	13.1188	36.6633	67.5066	26.1383	58.8901	6.01894	55.3186	27.5957	12.0464	0	0
P-01067-1	Marmara University	HEB.121	non-LC	0	0	Current	F	70-79	0	0	0	0	0	0	0	0	0	0	0	0	0	0	3.78266	0	3.11024	0	25.1975	10.4665	5.89385	0	0	16.7645	7.79217	10.6287	9.10381	11.3888	9.83324	3.56649	8.55682	12.656	28.5553	15.6989	14.4307	3.81939	68.6263	32.0213	16.2184	4.61647	4.17501
P-01294-1	Marmara University	HEB.121	LC	Adenocarcinoma	IA	Never	F	70-79	0	0	0	0	0	0	0	0	0	0	0	0	0	0	0	0	0	0	15.1916	6.27345	3.33888	0	0	14.2279	5.45357	9.14939	6.29875	12.5039	7.57445	3.60189	7.47825	11.1354	25.9095	14.5829	16.3585	3.35911	60.2633	30.9766	13.8239	0	3.99325
P-00728-1	KUMC	HEB.115	non-LC	0	0	Current	M	50-59	0	0	0	0	0	0	0	0	0	0	0	0	0	0	0	0	0	0	10.5273	4.70976	0	0	0	11.9463	4.25949	7.27574	3.52096	10.0207	5.67118	3.23773	5.92928	7.01755	18.0841	12.1998	13.3151	3.72329	39.0269	19.8645	9.91206	3.70243	3.06894
P-01044-1	Marmara University	HEB.121	non-LC	0	0	Current	M	50-59	0	0	0	0	0	0	0	0	0	0	0	0	0	3.47153	0	0	0	0	18.3379	7.98965	5.1449	0	0	12.4025	6.0963	10.1727	7.2808	7.71116	6.42023	3.51085	8.03522	13.5179	27.9954	11.5915	14.5829	3.7587	60.3684	24.8695	15.3333	4.29966	3.31818
P-00921-1	Marmara University	HEB.121	LC	Squamous Cell Carcinoma	IIIA	Current	M	70-79	0	0	0	0	0	0	0	0	0	0	0	0	0	3.48658	0	0	0	0	4.88685	3.46533	0	0	0	3.55131	3.40463	4.53268	4.74518	3.36417	3.15175	0	5.11454	8.29348	13.7715	4.7806	7.42256	0	22.3664	14.4484	7.57794	3.35972	0
P-01364-1	Marmara University	HEB.121	non-LC	0	0	Current	F	50-59	0	0	0	0	0	0	0	0	0	0	0	0	0	3.55182	0	0	0	0	9.18485	5.5649	3.4805	0	0	7.17449	5.49912	8.5872	6.43035	10.0713	6.75431	4.55292	7.27574	15.496	25.8586	14.4307	19.2519	4.88179	41.2248	21.1153	12.6792	4.45546	3.6557
P-00998-1	KUMC	HEB.115	non-LC	0	0	Current	F	60-69	0	0	0	0	0	0	0	0	0	0	0	0	0	0	4.14401	0	0	0	15.496	9.63567	5.26128	0	0	12.2657	5.97989	10.801	11.4902	8.30361	6.17728	4.20385	7.9137	17.5765	36.4521	13.2137	18.7441	4.17349	47.0384	26.8	12.6792	4.20617	4.16462
P-00923-1	Marmara University	HEB.121	non-LC	0	0	Former	M	60-69	0	0	0	0	0	0	0	0	0	0	0	0	0	0	0	0	0	0	4.88685	3.80422	0	0	0	6.08618	3.33888	5.58009	4.18361	3.89527	0	0	5.17526	7.31118	15.0901	5.38779	7.73648	0	19.2914	14.0841	7.33887	3.27144	0
P-01308-1	Marmara University	HEB.121	non-LC	0	0	Current	F	60-69	0	0	0	0	0	0	0	0	0	0	0	0	0	0	3.6572	0	0	0	11.6422	6.6632	3.64236	0	0	12.6053	6.16209	11.8449	8.72901	12.8588	7.71622	3.5766	9.73699	20.5724	40.8402	18.0841	27.5883	5.70154	44.6807	25.4434	11.9508	3.88419	3.8011
P-01286-1	Marmara University	HEB.121	LC	Squamous Cell Carcinoma	IIA	Current	F	70-79	0	0	0	0	0	0	0	0	0	0	0	0	0	0	0	0	0	0	6.34888	0	0	0	0	5.12015	0	3.80766	0	0	0	0	3.73417	7.03685	10.525	3.28274	6.94231	0	25.8223	14.5082	4.79875	0	0
P-01440-1	Vejle Hospital	HEB.130	non-LC	0	0	Former	M	80+	0	0	0	0	0	0	0	0	0	0	0	0	0	0	0	0	0	0	6.00229	0	0	0	0	7.0526	3.18826	6.00229	3.72367	3.64493	0	0	4.34838	7.27844	13.8363	5.0624	8.00853	0	27.7541	16.6519	7.01495	0	0
P-01084-1	Marmara University	HEB.121	LC	Squamous Cell Carcinoma	IIB	Former	M	70-79	0	0	0	0	0	0	0	0	0	0	0	0	0	0	0	0	0	0	4.01764	0	0	0	0	6.79001	0	4.57938	0	6.19659	0	0	3.61869	6.83728	15.361	7.59358	12.3644	0	23.4617	13.9724	5.63377	0	0
P-01179-1	Vejle Hospital	HEB.130	non-LC	0	0	Never	M	50-59	0	0	0	0	0	0	0	0	0	0	0	0	0	0	0	0	0	0	7.28894	3.9914	0	0	0	6.15983	0	5.68723	3.70792	0	0	0	3.72892	9.99959	14.362	4.82088	8.84376	0	33.4986	19.3323	8.50879	0	0
P-01341-1	Marmara University	HEB.121	non-LC	0	0	Current	M	50-59	0	0	0	0	0	0	0	0	0	0	0	0	0	0	0	0	0	0	5.30917	0	0	0	0	5.92878	3.06228	6.09681	4.50063	4.28013	0	0	4.87864	9.10643	16.6231	6.02855	8.94883	0	30.1159	17.2415	7.82341	0	0
P-01344-1	Marmara University	HEB.121	non-LC	0	0	Current	F	60-69	0	0	0	0	0	0	0	0	0	0	0	0	0	0	0	0	0	0	9.47419	4.43763	0	0	0	9.68434	4.92064	8.34996	6.63246	9.47419	3.66068	0	6.08106	13.5734	24.2008	15.1507	22.9899	3.91265	45.9134	23.1399	10.5438	0	0
P-01165-1	Vejle Hospital	HEB.130	non-LC	0	0	Former	M	60-69	0	0	0	0	0	0	0	2.98589	0	0	0	0	3.48075	5.02808	3.97566	0	3.77769	0	7.49378	5.67148	3.44021	0	0	5.96553	4.56363	6.66397	5.20941	0	3.02029	0	6.66922	10.3674	14.7826	4.47438	8.70192	0	23.3008	14.669	7.24516	4.1993	4.01733
P-00955-1	Marmara University	HEB.121	non-LC	0	0	Current	M	50-59	0	0	0	0	0	0	0	0	0	0	0	0	0	0	0	0	0	0	4.99939	0	0	0	0	6.93706	3.38247	6.22284	5.41944	3.34048	0	0	5.15691	10.9454	24.4641	6.18083	10.2623	0	26.2515	17.0807	6.82221	0	0
P-01086-1	Marmara University	HEB.121	non-LC	0	0	Current	M	50-59	0	0	0	0	0	0	0	0	0	0	0	0	0	0	0	0	0	0	5.54546	3.29324	0	0	0	7.68812	3.04129	7.56731	5.61372	6.28061	3.80241	0	6.90555	15.0455	30.3111	11.576	19.2007	3.04129	31.0822	19.9757	7.98404	0	0
P-01442-1	Vejle Hospital	HEB.130	LC	Adenocarcinoma	IA	Current	F	50-59	0	0	0	0	0	0	0	0	0	0	0	0	0	0	3.5881	0	0	0	10.8676	6.03748	3.13065	0	0	10.9733	4.68677	6.9346	5.79475	6.26439	4.77118	0	5.12994	6.39103	16.2565	7.81602	8.72923	2.98824	41.8211	24.8337	10.7634	4.32432	3.75521
P-00940-1	Marmara University	HEB.121	non-LC	0	0	Current	M	60-69	0	0	0	0	0	0	0	0	0	0	0	0	0	0	0	0	0	0	4.48102	0	0	0	0	7.58378	3.15174	5.26711	0	4.0801	0	0	3.95349	5.57841	12.7162	3.48404	6.11663	0	22.1133	11.5088	6.50547	0	0
P-01489-1	Vejle Hospital	HEB.130	non-LC	0	0	Never	F	70-79	0	0	0	0	0	0	0	0	0	0	0	0	0	3.0777	3.74793	0	3.27876	0	9.405	4.21725	0	0	0	13.1389	5.68922	9.70595	6.33826	11.3958	5.98999	3.62118	7.1721	9.65315	22.3908	10.8676	17.3137	3.71085	36.4745	16.9422	9.13443	4.04774	3.48928
P-00980-1	KUMC	HEB.115	non-LC	0	0	Current	F	60-69	0	0	0	0	0	0	0	0	0	0	0	0	0	0	0	0	0	0	10.0175	5.92139	3.78997	0	0	10.498	5.41485	9.70595	7.18793	4.83449	3.40492	0	5.45706	9.18325	17.208	7.69462	10.0228	0	41.2327	22.54	10.0766	3.72861	3.11169
P-01031-1	KUMC	HEB.115	non-LC	0	0	Former	F	60-69	0	0	0	0	0	0	0	0	0	0	0	0	0	0	0	0	0	0	7.02432	3.97459	0	0	0	9.96995	5.16159	9.54227	6.73933	5.39902	4.01679	0	5.93722	12.4521	24.6663	9.04071	13.1389	0	35.7798	19.394	8.68733	0	0
P-00976-1	Marmara University	HEB.121	non-LC	0	0	Current	M	50-59	0	0	0	0	0	0	0	0	0	0	0	0	0	0	0	0	0	0	5.82641	3.85327	0	0	0	7.39904	3.51041	6.77627	5.98471	7.23015	0	0	5.64701	8.78203	17.5252	12.188	15.041	3.43129	30.705	19.2341	8.74588	0	0
P-01548-1	Vejle Hospital	HEB.130	LC	Adenocarcinoma	IIIB	Former	M	70-79	0	0	0	0	0	0	0	0	0	0	0	0	0	0	4.1759	0	0	0	8.58142	6.35409	3.18339	0	0	5.88973	3.36272	5.29877	4.63401	4.81338	4.28583	3.38909	5.7842	8.07994	21.5443	6.25383	9.44195	0	32.5742	21.5267	10.0181	4.07965	3.64352
P-01325-1	Marmara University	HEB.121	non-LC	0	0	Current	M	60-69	0	0	0	0	0	0	0	0	0	0	0	0	0	0	4.18621	0	0	0	8.72923	4.82393	0	0	0	10.234	5.90028	9.13046	6.86071	7.03487	3.91657	0	7.10876	10.0756	30.0672	10.234	11.6598	3.04626	35.9936	18.9142	9.85837	3.12765	3.14892
P-01022-1	KUMC	HEB.115	non-LC	0	0	Former	M	60-69	0	0	0	0	0	0	0	0	0	0	0	0	0	0	3.94386	0	0	0	5.32515	0	0	0	0	7.54155	4.88197	9.19381	6.40159	7.01904	3.85327	0	6.14302	9.66371	30.7559	9.46307	15.5695	3.41019	25.9009	14.7577	7.63888	0	0
P-01367-1	Marmara University	HEB.121	non-LC	0	0	Current	M	50-59	0	0	0	0	0	0	0	0	0	0	0	0	0	0	0	0	0	0	6.63105	3.25455	0	0	0	5.81888	0	4.64883	3.13703	3.08361	0	0	4.26418	5.79216	12.2003	3.42014	5.87765	0	28.1083	15.5983	7.18218	0	0
P-01108-1	Marmara University	HEB.121	non-LC	0	0	Current	M	60-69	0	0	0	0	0	0	0	0	0	0	0	0	0	0	0	0	0	0	3.00349	0	0	0	0	5.40748	0	3.34001	0	0	0	0	3.11032	4.7717	8.81138	0	3.9116	0	12.9458	7.86939	3.74657	0	0
P-01125-1	KUMC	HEB.115	non-LC	0	0	Current	M	60-69	0	0	0	0	0	0	0	0	0	0	0	0	0	0	0	0	0	0	5.82422	0	0	0	0	8.5495	3.72463	5.82957	3.8742	4.39773	4.07186	0	4.62211	6.54021	17.4944	4.64883	8.01508	0	31.4134	16.3021	7.83692	0	0
P-01092-1	Marmara University	HEB.121	non-LC	0	0	Current	M	60-69	0	0	0	0	0	0	0	0	0	0	0	0	0	3.0724	0	0	0	0	10.5164	6.5883	3.85818	0	0	10.1155	4.75033	9.0893	6.12343	4.96938	5.03883	0	6.43334	10.1155	21.6138	6.80738	8.66174	0	42.3082	24.8039	12.6211	3.14608	3.31379
P-01147-1	Vejle Hospital	HEB.130	LC	Adenocarcinoma	IIIB	Former	M	70-79	0	0	0	0	0	0	0	0	0	0	0	0	0	0	0	0	0	0	3.543	0	0	0	0	3.98639	0	4.34431	0	0	0	0	4.13062	6.13412	7.84941	4.08789	5.45556	0	15.1111	10.6185	5.44535	0	0
P-01290-1	Marmara University	HEB.121	LC	Squamous Cell Carcinoma	IIIA	Current	M	60-69	0	0	0	0	0	0	0	0	0	0	0	0	0	0	0	0	0	0	4.95869	3.01417	0	0	0	5.69599	3.6445	5.89902	4.65951	7.09593	0	0	4.69156	8.59226	16.9595	10.185	12.4676	3.0569	29.3002	16.2479	7.95055	0	0
P-00974-1	Marmara University	HEB.121	non-LC	0	0	Current	M	60-69	0	0	0	0	0	0	0	0	0	0	0	0	0	0	3.35582	0	0	0	12.2003	7.72116	4.30692	0	0	11.2381	6.83944	10.169	10.5966	6.28907	4.47253	3.19044	6.44403	14.1251	33.2851	9.95517	14.9807	3.68189	44.2603	26.8623	12.2963	3.23264	3.02707
P-01045-1	Marmara University	HEB.121	non-LC	0	0	Former	M	50-59	0	0	0	0	0	0	0	0	0	0	0	0	0	0	0	0	0	0	4.89992	2.9928	0	0	0	6.5883	3.07827	6.02192	4.87855	4.16268	0	0	5.86697	10.7035	21.7743	5.20445	9.05189	0	25.1289	16.9517	7.41485	0	0
P-01352-1	Marmara University	HEB.121	non-LC	0	0	Current	M	60-69	0	0	0	0	0	0	0	0	0	0	0	0	0	3.15485	4.37628	0	0	0	8.6457	3.93831	0	0	0	10.0086	0	9.54895	7.11196	8.92896	3.75668	0	7.03715	12.6815	33.4994	10.5485	17.6014	3.13703	32.172	16.5186	7.03609	0	0
P-01035-1	KUMC	HEB.115	non-LC	0	0	Former	M	60-69	0	0	0	0	0	0	0	0	0	0	0	0	0	0	0	0	0	0	11.8306	5.83472	0	0	0	8.99583	3.8022	5.55134	5.0936	4.4833	4.15092	0	4.70671	8.02016	14.666	7.46423	8.33084	0	43.6262	22.9661	9.68976	3.17826	0
P-01396-1	Marmara University	HEB.121	non-LC	0	0	Current	M	60-69	0	0	0	0	0	0	0	0	0	0	0	0	0	0	0	0	0	0	10.0315	4.11278	0	0	0	10.5222	3.72592	7.55688	4.38522	6.81022	4.89743	0	5.47505	8.43986	21.7571	9.01764	12.4303	0	38.4575	19.2888	8.87835	0	0
P-01060-1	Marmara University	HEB.121	non-LC	0	0	Current	F	60-69	0	0	0	0	0	0	0	0	0	0	0	0	0	0	0	0	0	0	5.38786	0	0	0	0	7.68224	0	5.85107	3.07754	7.76945	4.10733	0	4.52689	5.91101	16.9565	9.92251	14.9386	0	29.2259	13.6929	7.32149	0	0
P-01359-1	Marmara University	HEB.121	non-LC	0	0	Current	M	50-59	0	0	0	0	0	0	0	0	0	0	0	0	0	0	0	0	0	0	10.2496	5.68758	0	0	0	7.41518	3.55701	7.32798	5.4914	5.23528	4.41247	0	4.84839	8.8105	20.8842	7.53508	10.2496	0	40.4917	23.5151	11.3347	0	0
P-01185-1	Vejle Hospital	HEB.130	non-LC	0	0	Never	M	70-79	0	0	0	0	0	0	0	0	0	0	0	0	0	0	0	0	0	0	6.01455	3.49163	0	0	0	6.83747	4.23265	6.0418	4.94102	4.72306	3.71502	0	4.70671	7.50238	20.8842	6.52138	9.54093	0	35.1046	21.8683	8.94414	3.37552	0
P-01412-1	Marmara University	HEB.121	non-LC	0	0	Current	M	50-59	0	0	0	0	0	0	0	0	0	0	0	0	0	0	0	0	0	0	5.48595	0	0	0	0	5.76387	3.36086	5.44781	4.88653	6.20529	3.42624	0	5.15899	9.3774	18.8656	11.5035	14.0661	0	30.3794	17.3683	8.3411	0	0
P-01303-1	Marmara University	HEB.121	LC	Adenocarcinoma	IIA	Former	M	70-79	0	0	0	0	0	0	0	0	0	0	0	0	0	0	0	0	0	0	7.7749	5.25708	0	0	0	6.75027	3.59515	5.02276	5.14809	3.19196	0	0	3.75316	9.46462	19.8476	5.02276	8.99583	0	31.2584	18.9595	6.21976	0	0
P-01322-1	Marmara University	HEB.121	non-LC	0	0	Current	F	50-59	0	0	0	0	0	0	0	0	0	0	0	0	0	0	3.90346	0	0	0	11.667	5.89466	3.17017	0	0	12.812	5.27888	11.9396	9.59544	8.08557	6.75572	3.20286	9.868	15.9748	36.0056	12.4303	20.1204	4.20541	42.1963	20.8803	11.1154	0	0
P-01198-1	Vejle Hospital	HEB.130	LC	Squamous Cell Carcinoma	IVB	Former	M	80+	0	0	0	0	0	0	0	0	0	0	0	0	0	0	0	0	0	0	0	0	0	0	0	4.72306	0	4.08008	0	3.0612	0	0	3.49708	7.67134	13.1391	4.89743	9.20297	0	14.7899	9.21826	6.89942	0	0
P-01088-1	Marmara University	HEB.121	non-LC	0	0	Current	M	50-59	15.2176	6.52219	3.25066	0	0	14.3815	6.43346	10.516	7.1485	7.81142	5.3741	0	5.81765	10.0982	23.0612	9.3724	13.0753	0	35.7744	18.3874	8.11915	0	0	35.0719	12.7236	24.54	17.686	18.4954	15.0967	6.71771	16.3913	30.3718	58.5479	25.1878	41.0174	6.13023	63.3987	32.6603	14.5198	3.73476	0
P-01501-1	Vejle Hospital	HEB.130	LC	Adenocarcinoma	IVA	Former	M	80+	7.39383	0	0	0	0	10.986	4.89405	7.8584	4.38273	5.62457	4.37229	0	5.13929	5.53064	17.3083	4.58621	8.29168	0	20.4379	7.79573	6.00088	0	0	29.5077	10.0815	18.4414	14.3416	13.964	12.5618	5.85536	13.5326	18.5493	48.8053	16.3373	25.4038	4.55659	43.4044	22.2534	11.794	0	0
P-01103-1	Marmara University	HEB.121	non-LC	0	0	Current	M	50-59	6.34996	3.60539	0	0	0	9.68046	3.30283	4.92535	3.35499	10.5734	5.63501	0	5.39497	8.43785	17.3083	12.0306	17.2038	3.20893	24.0541	13.209	5.80686	0	0	26.8076	8.7876	16.1216	12.8854	23.8922	17.5781	5.7368	15.5282	28.1575	49.8333	29.8317	49.671	8.96011	53.0938	27.8738	13.2403	0	0
P-01124-1	KUMC	HEB.115	non-LC	0	0	Current	F	50-59	4.87839	3.548	0	0	0	5.33757	3.03679	5.65067	3.44889	0	0	0	3.89753	5.16538	8.92338	3.86101	5.18103	0	18.5493	10.2971	4.73981	0	0	18.7112	8.62048	15.3124	12.9933	9.11645	8.31322	4.67514	10.4589	15.7979	29.4537	13.964	16.8229	3.05321	40.3979	22.4203	10.2922	0	0
P-01079-1	Marmara University	HEB.121	non-LC	0	0	Current	F	60-69	6.42303	4.29925	0	0	0	8.49528	4.53403	3.47497	5.45759	4.83665	3.40194	3.11503	4.63316	8.77198	15.1654	5.32714	7.58696	0	20.7077	12.6158	5.54278	0	0	27.4015	10.5667	14.827	16.7689	13.7483	11.2137	6.55062	13.155	26.8076	46.2088	19.0349	25.7817	6.67998	46.1884	26.2599	11.5159	0	0
P-01215-1	Vejle Hospital	HEB.130	LC	Adenocarcinoma	IVA	Former	F	80+	3.96535	0	0	0	0	4.9097	0	4.27316	0	3.55322	0	0	5.31148	7.77488	9.01736	6.0264	9.97288	0	12.9933	8.69596	3.5597	0	0	15.3124	8.58814	10.4589	9.25122	10.1893	7.70948	4.52425	10.6746	19.3047	30.0478	16.4992	26.1057	4.8422	35.1094	22.1421	8.99615	0	0
P-01415-1	Marmara University	HEB.121	non-LC	0	0	Current	F	60-69	19.2428	9.63347	4.87318	0	0	16.0538	6.42825	12.4485	9.22098	9.38806	5.5463	4.09056	8.47962	14.068	41.5563	13.1798	21.5963	3.18806	50.158	24.9179	11.4294	0	0	42.5313	14.0719	26.9696	20.8157	22.1109	20.4379	8.86307	24.2701	49.7792	81.5303	31.1281	64.885	8.42103	78.444	40.0639	17.0233	3.80149	3.4122
P-01295-1	Marmara University	HEB.121	non-LC	0	0	Current	M	50-59	6.51175	3.64191	0	0	0	8.4483	3.97057	7.64438	5.44193	5.00884	3.5167	0	6.13077	9.3724	26.2535	6.60569	13.0753	0	31.074	17.6321	9.21348	0	0	32.2625	12.5079	25.5118	18.1716	18.3874	18.2795	6.5075	19.9522	37.0174	66.6731	24.2701	49.9415	8.28087	66.3515	34.9981	16.0775	3.20644	0
P-01075-1	Marmara University	HEB.121	non-LC	0	0	Former	M	50-59	4.53925	0	0	0	0	6.65788	0	6.73617	4.61751	4.68534	0	0	4.98275	10.1504	23.7414	6.62135	12.135	0	19.0889	10.6746	5.35416	0	0	24.8639	9.40756	19.0349	15.2585	14.2876	10.8363	5.74758	13.5865	25.0259	55.4618	20.276	32.1544	4.80986	43.5715	24.5905	10.2922	0	0
P-01530-1	Vejle Hospital	HEB.130	LC	unknown	IIIB	Current	F	70-79	0	0	0	0	0	0	0	0	0	0	0	0	0	0	0	0	0	0	11.492	4.88461	0	0	0	9.99342	4.49214	7.74602	4.55411	5.53532	4.16682	0	5.50434	10.3551	19.3506	7.79768	11.8021	0	44.6618	20.3795	8.33471	0	0
P-01360-1	Marmara University	HEB.121	non-LC	0	0	Current	F	50-59	0	0	0	0	0	0	0	0	0	0	0	0	0	0	0	0	0	0	4.39919	0	0	0	0	4.49214	0	3.40777	0	3.05667	0	0	3.15993	6.17575	9.61624	5.1325	6.70775	0	22.3352	11.1864	4.57037	0	0
P-01508-1	Vejle Hospital	HEB.130	non-LC	0	0	Current	F	70-79	0	0	0	0	0	0	0	0	0	0	0	0	0	0	0	0	0	0	5.6696	2.99988	0	0	0	8.05081	3.59365	5.72641	3.14961	5.9485	3.44392	0	4.22878	7.23979	14.9035	4.60058	10.2518	0	24.8199	13.0351	6.21747	0	0
P-00916-1	Marmara University	HEB.121	non-LC	0	0	Current	F	50-59	0	0	0	0	0	0	0	0	0	0	0	0	0	0	0	0	0	0	3.3045	0	0	0	0	3.42842	0	0	0	0	0	0	0	6.6716	8.75341	0	4.88978	0	14.9368	7.74332	4.24837	0	0
P-01335-1	Marmara University	HEB.121	non-LC	0	0	Current	M	50-59	0	0	0	0	0	0	0	0	0	0	0	0	0	0	0	0	0	0	6.59928	3.50071	0	0	0	7.0435	0	6.97118	3.83634	4.9724	3.70209	0	5.26677	10.7685	22.0924	8.08181	13.456	0	33.5995	17.5258	8.03373	0	0
P-01028-1	KUMC	HEB.115	non-LC	0	0	Current	M	50-59	0	0	0	0	0	0	0	0	0	0	0	0	0	0	0	0	0	0	6.29971	3.98609	0	0	0	8.96007	5.45785	8.75341	7.3431	7.81834	4.76584	4.0119	7.53939	11.5023	22.1959	12.2672	19.1437	3.92412	35.5043	18.794	9.33801	0	0
P-01351-1	Marmara University	HEB.121	non-LC	0	0	Current	F	60-69	0	0	0	0	0	0	0	0	0	0	0	0	0	0	0	0	0	0	13.0425	7.77185	2.98439	0	0	12.3189	5.3494	10.2518	8.57259	7.25012	4.45599	0	6.70259	18.3679	35.8653	11.0269	19.7644	0	40.638	22.3881	8.70434	0	0
P-01223-1	Vejle Hospital	HEB.130	non-LC	0	0	Former	M	80+	0	0	0	0	0	0	0	0	0	0	0	0	0	0	0	0	0	0	5.32358	3.46457	0	0	0	7.36376	4.09452	7.57039	6.00014	5.14282	4.04805	0	6.34103	14.8518	25.249	8.59842	13.456	0	24.6084	15.2538	6.48144	0	0
P-01055-1	Marmara University	HEB.121	LC	Squamous Cell Carcinoma	IIIA	Former	M	70-79	0	0	0	0	0	0	0	0	0	0	0	0	0	0	0	0	0	0	0	0	0	0	0	0	0	0	0	0	0	0	3.32516	5.65411	7.3276	0	6.16026	0	5.86375	3.53049	0	0	0
P-00912-1	Marmara University	HEB.121	non-LC	0	0	Current	M	50-59	0	0	0	0	0	0	0	0	0	0	0	0	0	0	0	0	0	0	6.88124	3.5153	0	0	0	7.54563	3.23299	6.17258	3.74227	4.40103	0	0	4.65568	10.5467	15.6971	5.15945	10.1757	0	27.8823	15.8568	5.56932	0	0
P-01340-1	Marmara University	HEB.121	LC	Adenocarcinoma	IB	Current	M	60-69	0	0	0	0	0	0	0	0	0	0	0	0	0	0	0	0	0	0	8.74158	3.66477	0	0	0	9.91545	3.7478	6.57673	4.36781	6.52137	3.90834	0	5.33661	9.14025	18.5774	8.65299	10.9343	0	41.9536	19.5435	8.93775	0	0
P-01282-1	Marmara University	HEB.121	non-LC	0	0	Current	F	60-69	0	0	0	0	0	0	0	0	0	0	0	0	0	0	0	0	0	0	6.50476	0	0	0	0	8.40383	3.44334	5.93452	3.41566	7.75602	3.69245	0	4.87712	9.43925	16.4725	8.47027	15.0325	0	31.5132	14.2687	6.30083	0	0
P-01314-1	Marmara University	HEB.121	non-LC	0	0	Current	M	50-59	0	0	0	0	0	0	0	0	0	0	0	0	0	0	0	0	0	0	8.70282	4.66121	0	0	0	5.67431	3.08353	5.28678	4.00798	0	0	0	4.05227	12.3741	13.5925	4.3512	8.02732	0	35.7118	19.1465	9.90182	0	0
P-01141-1	KUMC	HEB.115	non-LC	0	0	Former	F	70-79	0	0	0	0	0	0	0	0	0	0	0	0	0	0	0	0	0	0	4.06888	0	0	0	0	4.92694	0	5.19267	3.93048	0	0	0	4.03566	10.8236	13.5925	4.66675	7.47919	0	22.3797	12.2837	6.48796	0	0
P-01166-1	Vejle Hospital	HEB.130	non-LC	0	0	Former	F	60-69	0	0	0	0	0	0	0	0	0	0	0	0	0	3.06354	0	0	0	0	6.73729	4.61139	0	0	0	7.54563	5.16499	8.23772	6.0231	7.66744	4.98784	0	6.04524	15.5309	27.6086	13.4817	21.1811	4.62246	37.5275	18.3524	8.66554	0	0
P-01014-1	KUMC	HEB.115	non-LC	0	0	Former	M	50-59	0	0	0	0	0	0	0	0	0	0	0	0	0	4.31314	3.57648	0	0	0	13.371	7.93874	3.22192	0	0	12.3188	5.69646	11.2666	7.13592	5.56913	5.07088	0	8.01625	25.6691	37.0315	6.96982	19.2976	0	44.5073	25.216	11.6032	3.17641	0
P-01131-1	KUMC	HEB.115	LC	Adenocarcinoma	IIB	Former	M	70-79	0	0	0	0	0	0	0	0	0	0	0	0	0	0	0	0	0	0	9.32851	5.19267	0	0	0	8.80802	4.9823	9.4614	6.93107	5.53037	4.66121	0	7.71173	18.7436	32.2641	9.33958	16.8603	3.49316	36.1657	20.054	8.76195	0	0
P-01319-1	Marmara University	HEB.121	non-LC	0	0	Current	M	50-59	0	0	0	0	0	0	0	0	0	0	0	0	0	0	0	0	0	0	7.80032	3.84745	0	0	0	7.15253	3.9637	8.33739	5.96773	8.69175	4.94355	0	8.25987	18.4112	30.6567	12.8172	25.392	3.8862	35.7685	18.2957	9.47082	0	0
P-01338-1	Marmara University	HEB.121	non-LC	0	0	Current	M	50-59	0	0	0	0	0	0	0	0	0	0	0	0	0	0	4.01359	0	0	0	16.3983	8.7617	4.26235	0	0	12.2716	4.81234	6.84194	5.80237	7.99708	6.03338	0	5.35135	9.36131	20.4157	8.96524	9.87842	0	66.436	34.6231	17.6996	4.95628	4.14715
P-01503-1	Vejle Hospital	HEB.130	LC	Adenocarcinoma	IA	Former	F	60-69	0	0	0	0	0	3.52944	0	0	0	0	0	0	3.13777	3.4424	3.2792	0	3.01265	0	7.01246	3.15689	0	0	0	8.70119	3.50887	5.64836	3.50887	5.92338	3.65737	2.9809	5.41736	7.11697	13.9222	4.28985	8.37664	0	29.7068	13.345	8.20984	3.93511	3.6282
P-01492-1	Vejle Hospital	HEB.130	non-LC	0	0	Never	M	0-49	0	0	0	0	0	0	0	0	0	0	0	0	0	0	0	0	0	0	5.92338	0	0	0	0	7.67254	0	4.99935	2.9919	9.39982	3.95435	0	4.56484	7.84856	15.903	9.50984	15.6279	0	32.0531	16.6946	7.69639	0	0
P-01353-1	Marmara University	HEB.121	non-LC	0	0	Current	F	50-59	0	0	0	0	0	0	0	0	0	0	0	0	0	3.5784	0	0	0	0	8.02458	4.54284	3.0414	0	0	7.01796	3.93235	6.81994	5.38985	4.42184	0	0	5.32935	9.80691	15.9581	6.3249	7.75505	0	30.824	18.5929	9.03028	3.44406	3.10927
P-00934-1	Marmara University	HEB.121	non-LC	0	0	Former	M	60-69	0	0	0	0	0	0	0	0	0	0	0	0	0	0	0	0	0	0	0	0	0	0	0	4.31185	0	4.38884	3.0029	0	0	0	3.14039	5.67036	13.482	4.36685	7.03446	0	18.7046	13.345	5.8659	0	0
P-01376-1	Marmara University	HEB.121	non-LC	0	0	Current	M	50-59	0	0	0	0	0	0	0	0	0	0	0	0	0	3.74159	0	0	0	0	4.83984	3.64637	0	0	0	6.78694	4.63084	6.22039	5.97838	8.28862	3.34388	0	6.2424	12.7667	21.6265	12.8768	16.0131	4.81234	30.2654	18.928	9.80051	3.8514	3.27666
P-01403-1	Marmara University	HEB.121	non-LC	0	0	Current	F	50-59	0	0	0	0	0	0	0	0	0	0	0	0	2.98002	4.05167	7.72932	0	4.12239	0	19.1498	10.4506	5.90688	0	0	12.3266	6.90245	12.3266	10.126	9.3118	5.19185	3.0634	9.90593	17.1687	43.6529	11.2813	22.6172	4.18535	59.6673	31.8296	16.0805	4.35362	4.61589
P-00933-1	Marmara University	HEB.121	non-LC	0	0	Current	M	50-59	0	0	0	0	0	0	0	0	0	0	0	0	0	3.25744	5.26481	0	0	0	3.73436	3.34938	0	0	0	7.62303	3.88836	6.44041	4.63084	3.79486	3.1129	0	5.82987	10.7861	26.6357	6.57792	10.7476	0	20.6589	14.5173	7.4285	0	0
P-01148-1	Vejle Hospital	HEB.130	LC	Adenocarcinoma	IVB	Current	F	60-69	0	0	0	0	0	0	0	0	0	0	0	0	0	4.9656	7.14174	0	4.53039	0	10.5661	4.91134	3.0799	0	0	11.4463	5.85187	11.8314	8.93223	12.0515	7.13897	4.16335	11.1162	18.2693	47.6749	16.0681	33.7935	6.51742	42.1112	21.7199	11.5587	4.12483	4.32014
P-01480-1	Vejle Hospital	HEB.130	non-LC	0	0	Former	M	0-49	0	0	0	0	0	0	0	0	0	0	0	0	0	0	0	0	0	0	6.2147	0	0	0	0	3.24232	0	0	0	0	0	0	0	3.36097	7.56553	3.50223	3.73389	0	30.4622	12.8965	5.80063	0	0
P-00957-1	Marmara University	HEB.121	non-LC	0	0	Current	F	50-59	0	0	0	0	0	0	0	0	0	0	0	0	0	0	0	0	0	0	4.63234	0	0	0	0	5.70041	0	3.59263	0	0	0	0	3.31012	5.6665	11.7434	3.42313	6.46337	0	25.8956	12.4345	6.04885	0	0
P-01315-1	Marmara University	HEB.121	non-LC	0	0	Current	M	50-59	0	0	0	0	0	0	0	0	0	0	0	0	0	0	0	0	0	0	0	0	0	0	0	0	0	0	0	0	0	0	0	5.11268	6.95509	0	7.70684	0	14.6291	7.69987	0	0	0
P-01156-1	Vejle Hospital	HEB.130	LC	Adenocarcinoma	IIIA	Current	F	70-79	0	0	0	0	0	0	0	0	0	0	0	0	0	0	0	0	0	0	10.556	6.15818	0	0	0	8.86565	4.99965	7.50901	5.22005	4.42326	0	0	5.70041	10.1037	24.6999	8.17035	12.5351	0	46.5427	24.4507	12.0303	0	0
P-00995-1	KUMC	HEB.115	non-LC	0	0	Current	F	60-69	0	0	0	0	0	0	0	0	0	0	0	0	0	0	0	0	0	0	5.33307	0	0	0	0	6.93248	3.18582	5.95472	4.38371	3.98816	0	0	4.35545	10.7257	19.5494	6.68945	10.6126	0	43.0128	22.4281	10.067	0	0
P-01368-1	Marmara University	HEB.121	non-LC	0	0	Current	M	60-69	0	0	0	0	0	0	0	0	0	0	0	0	0	0	0	0	0	0	0	0	0	0	0	0	0	3.33272	0	0	0	0	0	9.02959	12.5351	6.76858	10.556	0	23.1216	12.2035	4.82512	0	0
P-01427-1	Vejle Hospital	HEB.130	non-LC	0	0	Former	M	50-59	0	0	0	0	0	0	0	0	0	0	0	0	0	0	0	0	0	0	13.9489	8.21557	3.27057	0	0	12.1392	5.99994	11.5738	9.31225	5.11268	4.45717	0	7.18118	16.664	33.6482	8.74129	15.872	0	46.5427	25.6066	11.0486	0	0
P-01129-1	KUMC	HEB.115	non-LC	0	0	Former	F	70-79	0	0	0	0	0	0	0	0	0	0	0	0	0	0	0	0	0	0	3.65479	0	0	0	0	7.05683	0	6.29382	5.36698	3.32142	0	0	4.80187	14.1186	24.8697	5.8643	14.6842	0	23.0638	13.1275	5.44275	0	0
P-01523-1	Vejle Hospital	HEB.130	non-LC	0	0	Former	M	70-79	0	0	0	0	0	0	0	0	0	0	0	0	0	0	0	0	0	0	3.07847	0	0	0	0	4.76796	0	5.72866	3.72259	4.64364	0	0	5.37263	11.8	23.3979	7.98947	17.9086	0	24.6819	13.8206	6.22202	0	0
P-00972-1	Marmara University	HEB.121	non-LC	0	0	Current	M	60-69	0	0	0	0	0	0	0	0	0	0	0	0	0	0	0	0	0	0	10.1742	4.30893	0	0	0	8.65326	0	6.00408	0	4.08001	3.24611	0	4.19447	9.09481	15.5279	3.34966	9.85799	0	39.8319	16.5126	8.25534	0	0
P-01317-1	Marmara University	HEB.121	non-LC	0	0	Current	M	70-79	0	0	0	0	0	0	0	0	0	0	0	0	0	0	0	0	0	0	7.11605	0	0	0	0	6.25481	0	5.73699	0	4.05821	3.148	0	4.17812	8.6042	12.8564	3.77479	8.70232	0	33.8355	15.4782	8.07576	0	0
P-01033-1	KUMC	HEB.115	non-LC	0	0	Current	F	70-79	0	0	0	0	0	0	0	0	0	0	0	0	0	0	0	0	0	0	4.76133	0	0	0	0	6.51645	0	5.70429	3.48592	6.27662	3.00084	0	4.28168	7.18692	9.8907	6.76174	12.6383	0	24.5181	12.1576	6.73714	3.29316	0
P-00936-1	Marmara University	HEB.121	LC	Squamous Cell Carcinoma	IIIA	Former	M	70-79	0	0	0	0	0	0	0	0	0	0	0	0	0	4.21676	0	0	0	0	7.0888	3.86745	0	0	0	6.1349	0	5.23008	3.22976	0	0	0	5.09381	12.5293	13.3471	4.15632	9.24744	0	24.7905	14.0083	6.87318	3.10275	0
P-01336-1	Marmara University	HEB.121	LC	Adenocarcinoma	IA	Never	M	60-69	0	0	0	0	0	0	0	0	0	0	0	0	0	3.28895	0	0	0	0	5.89506	0	0	0	0	6.20576	3.22976	6.1785	4.18357	3.1153	0	0	5.39905	11.4935	18.854	5.62798	7.54668	0	30.6201	17.3838	8.55464	0	0
P-01439-1	Vejle Hospital	HEB.130	non-LC	0	0	Former	M	0-49	0	0	0	0	0	0	0	0	0	0	0	0	0	0	0	0	0	0	4.89214	0	0	0	0	4.4997	3.039	5.46991	3.9165	4.51605	3.50227	0	4.73407	9.55817	14.9282	9.45459	12.9654	0	30.8926	18.3094	9.47979	3.1898	0
P-00946-1	Marmara University	HEB.121	non-LC	0	0	Current	F	50-59	0	0	0	0	0	0	0	0	0	0	0	0	0	4.31386	0	0	0	0	7.19237	3.98736	0	0	0	5.19192	0	5.56802	3.61128	0	0	0	5.60072	14.8191	18.9631	3.73119	10.6757	0	26.4247	13.2462	7.19966	0	0
P-01386-1	Marmara University	HEB.121	non-LC	0	0	Current	F	50-59	0	0	0	0	0	0	0	0	0	0	0	0	0	3.70431	3.95244	0	0	0	10.8393	6.82715	3.34966	0	0	11.4935	5.18647	9.91251	8.66416	5.90597	5.35544	0	9.42189	18.6904	37.9446	9.53091	17.3273	3.0717	45.1215	25.6076	12.3753	3.82086	3.69574
P-01006-1	KUMC	HEB.115	non-LC	0	0	Former	M	50-59	0	0	0	0	0	0	0	0	0	0	0	0	0	0	0	0	0	0	8.59874	4.28713	0	0	0	9.63994	4.17267	9.85799	6.80535	8.02637	5.45901	0	8.59329	18.745	38.1629	12.8564	28.1252	3.73119	41.195	20.9233	10.9601	3.19524	3.53253
P-00937-1	Marmara University	HEB.121	non-LC	0	0	Former	F	50-59	0	0	0	0	0	0	0	0	0	0	0	0	0	0	0	0	0	0	4.84007	0	0	0	0	0	0	0	0	0	0	0	0	3.66005	6.60466	0	3.10941	0	23.1914	11.3655	5.12275	0	0
P-01098-1	Marmara University	HEB.121	non-LC	0	0	Current	F	50-59	0	0	0	0	0	0	0	0	0	0	0	0	0	0	0	0	0	0	3.17683	0	0	0	0	5.75044	0	3.74434	0	4.12643	0	0	3.05322	5.7392	11.7591	4.19386	5.52565	0	20.0944	11.5399	4.65046	0	0
P-01126-1	KUMC	HEB.115	non-LC	0	0	Current	F	70-79	0	0	0	0	0	0	0	0	0	0	0	0	0	0	0	0	0	0	5.78977	0	0	0	0	7.55447	0	4.51415	0	6.37986	0	0	3.65443	5.26715	12.1527	7.27907	13.6145	0	27.416	13.3966	5.99427	0	0
P-01134-1	KUMC	HEB.115	non-LC	0	0	Former	M	60-69	0	0	0	0	0	0	0	0	0	0	0	0	0	0	0	0	0	0	10.2637	5.96961	3.48025	0	0	8.99898	4.88503	7.21725	6.15506	4.9356	4.06462	0	5.88531	8.98774	21.3758	7.99849	10.5785	0	44.0483	24.6558	11.8775	3.8971	3.81277
P-01039-1	Marmara University	HEB.121	LC	Squamous Cell Carcinoma	IA	Current	M	60-69	0	0	0	0	0	0	0	0	0	0	0	0	0	0	0	0	0	0	4.4411	0	0	0	0	5.51441	0	5.07609	0	3.99157	0	0	4.72768	7.65564	20.9258	5.23343	8.32448	0	24.5431	14.2969	7.01208	0	0
P-01388-1	Marmara University	HEB.121	non-LC	0	0	Current	M	60-69	0	0	0	0	0	0	0	0	0	0	0	0	0	0	0	0	0	0	3.98033	0	0	0	0	0	0	4.5872	0	4.27253	0	0	4.44672	7.74557	14.7391	8.21769	9.29127	0	29.219	14.522	7.14704	0	0
P-01155-1	Vejle Hospital	HEB.130	non-LC	0	0	Never	F	70-79	0	0	0	0	0	0	0	0	0	0	0	0	0	0	3.23807	0	0	0	9.16199	6.04828	0	0	0	8.60552	0	8.24017	6.25622	3.19931	0	0	5.95837	11.1407	24.4139	6.37986	11.3656	0	34.1787	19.644	9.88605	0	0
P-01157-1	Vejle Hospital	HEB.130	LC	Squamous Cell Carcinoma	IIIA	Former	F	70-79	0	0	0	0	0	0	0	0	0	0	0	0	0	0	5.15123	0	0	0	12.49	7.6725	3.45777	0	0	13.1647	6.10448	12.2651	11.1969	8.48186	7.61629	3.18245	8.44814	16.4261	48.2905	13.1085	22.7823	3.23864	55.5081	32.7131	13.3966	3.49233	3.85213
P-01458-1	Vejle Hospital	HEB.130	non-LC	0	0	Current	M	70-79	0	0	0	0	0	0	0	0	0	0	0	0	3.19472	4.38155	8.58348	0	5.21627	0	14.6266	7.11609	5.3402	0	0	17.1572	7.72308	15.7513	11.478	15.5826	10.8034	4.89065	13.2209	27.6215	63.9097	22.8948	46.7126	7.52637	53.3056	27.6977	14.1281	4.69544	4.79102
P-01036-1	KUMC	HEB.115	non-LC	0	0	Former	M	70-79	0	0	0	0	0	0	0	0	0	0	0	0	0	4.61371	4.34149	0	4.35238	0	24.3661	9.8723	4.68406	0	0	16.0618	5.80437	11.2959	7.35624	10.1581	9.95076	3.02066	8.75708	18.4737	27.2295	12.6413	21.6719	4.09595	65.6986	32.3577	14.2075	4.07555	3.11917
P-00907-1	Marmara University	HEB.121	non-LC	0	0	Former	M	50-59	0	0	0	0	0	0	0	0	0	0	0	0	0	6.79187	3.13299	0	3.06767	0	12.8656	4.57764	0	0	0	10.0741	3.99514	7.36184	3.86632	6.93043	7.50192	0	5.95563	19.3152	17.4079	8.82993	13.9869	3.00946	38.2833	15.1649	7.19285	0	0
P-01273-1	Vejle Hospital	HEB.130	non-LC	0	0	Former	M	70-79	4.08562	0	0	0	0	3.07311	0	0	0	0	0	0	0	7.85945	4.61371	0	3.99307	0	16.9592	4.50483	0	0	0	13.202	5.37304	10.2758	7.60838	9.91153	12.8095	3.17186	8.77949	21.9525	20.6619	11.1446	19.2591	4.93052	46.02	16.6294	7.96952	0	0
P-01255-1	Vejle Hospital	HEB.130	LC	Adenocarcinoma	IVA	Current	F	60-69	3.74265	0	0	0	0	3.36705	0	0	0	0	0	0	3.59023	5.03295	4.58649	0	5.09829	0	24.2538	10.7186	6.52145	2.98146	0	14.828	7.81009	13.5384	10.231	8.84113	9.34549	5.10416	11.4641	19.9885	25.7696	14.4355	26.0503	4.63365	65.5854	28.3529	14.3764	5.30773	4.19933
P-01143-1	KUMC	HEB.115	LC	Adenocarcinoma	IIB	Never	F	60-69	0	0	0	0	0	0	0	0	0	0	0	0	0	4.02573	4.91316	0	0	0	10.2086	4.93612	2.98146	0	0	9.13254	5.09296	9.17177	6.24694	6.61109	6.79037	0	6.47663	13.9869	25.4327	9.38472	11.7444	3.14386	40.6545	20.4606	10.435	0	0
P-01373-1	Marmara University	HEB.121	non-LC	0	0	Current	M	50-59	0	0	0	0	0	0	0	0	0	0	0	0	0	5.17452	4.68449	0	4.40138	0	6.4094	4.3648	0	0	0	9.73779	3.53029	7.96137	5.12097	9.82186	4.12396	0	7.2722	17.5762	25.938	13.1459	25.545	4.23598	28.7476	17.1927	7.9864	2.98416	0
P-01205-1	Vejle Hospital	HEB.130	non-LC	0	0	Former	F	70-79	0	0	0	0	0	0	0	0	0	0	0	0	0	7.85945	7.32019	0	4.3306	0	22.7383	10.713	6.8632	0	0	15.7814	7.73725	15.501	10.3655	10.0124	7.98379	4.29759	8.95321	30.7117	46.6236	14.9963	25.152	5.84359	62.0201	30.6653	14.658	4.40749	3.54109
P-01554-1	Vejle Hospital	HEB.130	non-LC	0	0	Never	M	60-69	0	0	0	0	0	0	0	0	0	0	0	0	0	6.95527	6.73741	0	5.19085	0	12.9217	7.91095	4.23598	0	0	12.9217	6.55506	12.0807	9.37351	7.95017	7.90534	4.98653	10.9428	24.1977	39.8168	11.6211	24.8152	4.376	45.5115	24.0113	11.3357	3.86177	3.06854
P-00712-1	KUMC	HEB.115	non-LC	0	0	Current	M	60-69	0	0	0	0	0	0	0	0	0	0	0	0	0	4.85327	7.44002	0	4.14006	0	16.3983	9.749	6.35338	0	0	14.8841	7.38426	13.3141	11.8565	12.7535	8.56095	3.77111	14.0991	29.8691	49.1001	20.6619	36.1062	6.6391	56.8725	28.5784	14.0949	3.90677	3.41733
P-01100-1	Marmara University	HEB.121	LC	Typical Carcinoid	IIB	Former	F	60-69	0	0	0	0	0	0	0	0	0	0	0	0	0	0	0	0	0	0	15.0004	5.34418	0	0	0	12.6311	4.83853	6.74294	5.80144	7.12496	5.62391	0	5.23659	13.8695	23.2982	9.23978	13.2233	0	55.6505	24.9189	12.504	3.04131	3.01956
P-01287-1	Marmara University	HEB.121	non-LC	0	0	Current	M	50-59	0	0	0	0	0	0	0	0	0	0	0	0	0	0	0	0	0	0	6.80751	3.7305	0	0	0	7.48546	3.11201	5.81758	3.57991	0	3.2626	0	4.73095	7.1949	14.1387	0	3.72513	0	29.5517	16.2593	7.79855	3.30221	0
P-01140-1	KUMC	HEB.115	non-LC	0	0	Current	F	60-69	0	0	0	0	0	0	0	0	0	0	0	0	0	0	0	0	0	0	4.2845	0	0	0	0	6.53849	0	5.32266	0	5.67233	0	0	3.50999	6.88283	13.8695	5.29576	11.2851	0	24.5374	12.6672	6.1237	0	0
P-01329-2	Marmara University	HEB.121	LC	Adenocarcinoma	IA	Former	F	60-69	0	0	0	0	0	0	0	0	0	0	0	0	0	0	0	0	0	0	5.354	0	0	0	0	7.19623	0	4.45988	0	0	0	0	3.0521	7.9408	11.7188	0	7.93009	0	22.6104	10.4123	3.75031	0	0
P-01124-2	KUMC	HEB.115	non-LC	0	0	Current	F	50-59	0	0	0	0	0	0	0	0	0	0	0	0	0	0	0	0	0	0	4.37958	0	0	0	0	5.08093	0	3.85497	0	0	0	0	3.67833	7.23372	11.4508	3.12703	7.81224	0	19.2115	7.92963	3.47767	0	0
P-01278-2	Marmara University	HEB.121	non-LC	0	0	Former	M	50-59	0	0	0	0	0	0	0	0	0	0	0	0	0	0	0	0	0	0	4.71151	0	0	0	0	5.72882	0	4.66868	0	4.81858	0	0	5.51463	9.09269	14.7217	5.61101	12.7375	0	23.502	13.1405	6.19317	0	0
P-01415-2	Marmara University	HEB.121	non-LC	0	0	Current	F	60-69	0	0	0	0	0	0	0	0	0	0	0	0	0	0	0	0	0	0	14.1854	7.09982	3.29295	0	0	8.87836	4.60443	8.58368	5.99121	5.16659	5.12376	0	6.07153	14.7754	24.6004	9.41419	17.297	0	50.8966	25.2855	10.5793	0	0
P-01042-2	Marmara University	HEB.121	non-LC	0	0	Current	M	50-59	0	0	0	0	0	0	0	0	0	0	0	0	0	0	0	0	0	0	6.09295	0	0	0	0	5.59495	0	5.57353	0	3.98344	0	0	4.98991	10.1644	16.1702	5.73417	10.5396	0	33.4819	15.7579	7.14486	0	0
P-01242-2	Vejle Hospital	HEB.130	LC	Adenocarcinoma	IB	Current	M	60-69	0	0	0	0	0	0	0	0	0	0	0	0	0	0	0	0	0	0	0	0	0	0	0	3.2983	0	0	0	0	0	0	3.40535	10.486	6.83737	0	6.28039	0	9.41027	6.08187	0	0	0
P-01110-2	KUMC	HEB.115	LC	Adenocarcinoma	IIIA	Never	M	60-69	0	0	0	0	0	0	0	0	0	0	0	0	0	0	3.24808	0	0	0	17.0824	11.5044	5.68062	0	0	14.829	7.6676	13.4346	11.6116	7.00876	6.2429	3.05745	9.14627	20.2494	40.9616	13.7027	20.4105	4.10656	54.9188	32.3107	15.368	3.46655	0
P-00993-2	KUMC	HEB.115	non-LC	0	0	Current	F	60-69	0	0	0	0	0	0	0	0	0	0	0	0	0	3.45536	3.34375	0	0	0	10.754	6.66063	3.28224	0	0	13.2737	5.60566	11.3972	10.3788	9.62853	7.56047	3.42676	10.754	24.5466	41.7163	16.0629	26.8578	4.32605	44.1957	24.1708	10.635	0	0
P-01121-2	KUMC	HEB.115	non-LC	0	0	Current	M	60-69	0	0	0	0	0	0	0	0	0	0	0	0	0	3.59887	3.09396	0	0	0	8.50332	4.3207	0	0	0	10.7004	4.56696	9.14627	7.02483	7.76402	4.90424	0	8.60512	20.9474	36.5973	10.2716	25.1378	3.03604	34.8206	18.5987	7.64577	0	0
P-01000-2	KUMC	HEB.115	LC	Adenocarcinoma	IIB	Current	M	50-59	0	0	0	0	0	0	0	0	0	0	0	0	0	0	0	0	0	0	11.9145	5.99189	0	0	0	8.02126	3.55011	4.46143	3.68766	4.39265	4.63338	0	5.2467	9.39152	15.8144	6.84602	11.2837	0	51.7868	26.3238	11.1556	0	0
P-01107-2	Marmara University	HEB.121	non-LC	0	0	Current	F	60-69	0	0	0	0	0	0	0	0	0	0	0	0	0	6.66266	2.98381	0	0	0	14.1511	5.12633	0	0	0	15.2408	5.46452	10.7676	6.86895	6.42182	7.04093	3.37243	7.86073	21.8383	34.0078	7.21292	12.3733	0	55.8896	27.3624	9.89887	3.53019	0
P-00907-2	Marmara University	HEB.121	non-LC	0	0	Former	M	50-59	0	0	0	0	0	0	0	0	0	0	0	0	0	4.644	3.02929	0	3.0236	0	7.84353	0	0	0	0	8.17032	3.05148	6.0836	5.49318	8.32511	4.7079	0	6.25557	13.1761	18.7974	8.12445	15.4703	0	28.6319	11.8474	6.10621	0	0
P-00931-2	Marmara University	HEB.121	non-LC	0	0	Former	M	60-69	0	0	0	0	0	0	0	0	0	0	0	0	0	0	0	0	0	0	6.7543	3.12599	0	0	0	6.99507	0	6.46194	3.62462	3.24635	0	0	5.52757	10.4064	18.5105	5.50465	8.96724	0	37.0589	17.1521	10.1179	0	0
P-01073-2	Marmara University	HEB.121	non-LC	0	0	Current	F	50-59	0	0	0	0	0	0	0	0	0	0	0	0	0	3.09183	4.2005	0	3.76271	0	3.92839	0	0	0	0	7.12693	0	5.97469	3.59596	3.22915	4.51302	0	5.29829	15.0114	16.2159	5.31549	14.4952	0	28.7473	14.6725	7.01683	0	0
P-00973-2	Marmara University	HEB.121	LC	Squamous Cell Carcinoma	IIIA	Current	M	60-69	0	0	0	0	0	0	0	0	0	0	0	0	0	5.45143	3.08046	0	3.37041	0	4.02582	0	0	0	0	7.22438	0	5.08047	0	3.20623	0	0	4.65631	13.979	12.7747	4.2035	12.66	0	12.251	7.38571	3.59358	0	0
P-01223-2	Vejle Hospital	HEB.130	non-LC	0	0	Former	M	80+	0	0	0	0	0	0	0	0	0	0	0	0	0	3.9219	4.71792	0	0	0	15.3556	8.50858	4.62765	0	0	12.7747	6.22118	11.4557	9.16218	6.57659	5.88297	3.7679	8.81244	20.4612	36.5347	9.24818	15.7571	0	48.0892	26.4969	13.4041	3.73764	3.50138
P-01077-2	Marmara University	HEB.121	LC	Squamous Cell Carcinoma	IIB	Former	M	60-69	0	0	0	0	0	0	0	0	0	0	0	0	0	3.98445	0	0	0	0	7.63141	4.54168	0	0	0	9.04178	4.72509	8.94431	5.84858	0	5.65941	0	7.33331	16.7322	28.6107	4.66778	11.9145	0	34.5765	22.7469	9.56453	3.26512	0
P-00989-2	KUMC	HEB.115	non-LC	0	0	Former	M	60-69	0	0	0	0	0	0	0	0	0	0	0	0	0	5.58221	7.40196	0	6.23616	0	14.6673	9.39152	3.72778	0	0	15.9865	6.61672	14.4379	12.3733	13.4629	8.96151	3.16611	11.8571	29.1848	53.0846	20.7481	47.3937	6.59379	55.1383	30.0169	14.4419	3.49562	3.32274
P-01047-2	Marmara University	HEB.121	non-LC	0	0	Current	F	50-59	0	0	0	0	0	0	0	0	0	0	0	0	0	0	3.17569	0	0	0	21.2937	10.6469	3.96356	0	0	14.4052	5.63255	9.43399	7.33568	11.8657	7.8997	2.9826	8.61605	14.2924	30.9572	15.7599	18.5264	3.55764	72.481	34.9545	14.572	3.68483	0
P-01554-2	Vejle Hospital	HEB.130	non-LC	0	0	Never	M	60-69	0	0	0	0	0	0	0	0	0	0	0	0	0	9.45139	0	0	0	0	6.05549	3.07844	0	0	0	8.18172	4.07069	5.89759	4.92207	5.31678	5.01793	0	5.18709	23.6098	16.3245	6.98037	11.0588	0	28.4121	13.9297	8.29611	0	0
P-01172-2	Vejle Hospital	HEB.130	non-LC	0	0	Former	F	60-69	0	0	0	0	0	0	0	0	0	0	0	0	0	7.44755	4.75249	0	5.72638	0	14.2924	5.3055	0	0	0	14.631	6.20775	9.12937	8.05199	16.3809	14.1795	3.23065	9.30989	24.5138	29.9395	20.0511	36.4432	4.13834	57.6876	26.4263	13.813	3.55059	2.99028
P-00909-2	Marmara University	HEB.121	LC	Adenocarcinoma	IA	Current	M	60-69	0	0	0	0	0	0	0	0	0	0	0	0	0	3.98895	6.06948	0	0	0	18.7523	8.98834	4.36951	0	0	17.1148	5.75097	12.43	9.30425	7.65153	6.54611	2.99388	10.8501	20.6159	39.6685	15.4213	23.4968	3.5069	60.6692	28.0617	13.1124	3.29961	0
P-01006-2	KUMC	HEB.115	non-LC	0	0	Former	M	50-59	0	0	0	0	0	0	0	0	0	0	0	0	0	4.23793	5.99754	0	8.18372	0	6.06113	3.57455	0	0	0	9.03911	3.56891	10.3536	5.04612	8.17608	8.13095	0	6.51228	15.9293	28.8654	9.34937	25.8134	0	34.4288	19.0095	9.38774	0	0
P-01354-2	Marmara University	HEB.121	non-LC	0	0	Current	M	60-69	0	0	0	0	0	0	0	0	0	0	0	0	0	5.07896	4.09961	0	3.19781	0	5.10814	0	0	0	0	8.20992	3.12918	8.09711	3.23629	9.13501	4.31313	0	5.11378	18.2441	23.7793	10.9065	23.7228	3.90718	29.1714	15.2726	6.7609	0	0
P-00974-2	Marmara University	HEB.121	non-LC	0	0	Current	M	60-69	0	0	0	0	0	0	0	0	0	0	0	0	0	4.31539	4.6861	0	3.04845	0	15.139	9.49605	4.62887	0	0	11.0757	6.32618	11.0193	9.94736	7.18904	5.68331	3.2983	9.60887	21.0678	39.2157	10.5285	20.277	3.92974	50.907	31.0406	13.813	4.14593	0
P-01520-2	Vejle Hospital	HEB.130	LC	Adenocarcinoma	IA	Former	F	70-79	0	0	0	0	0	0	0	0	0	0	0	0	0	3.29186	3.19781	0	3.03738	0	9.94736	4.30749	0	0	0	8.10275	4.89388	8.38478	7.33568	6.57995	4.97846	0	8.19864	20.1076	29.3177	8.66117	21.5761	3.65348	41.6151	19.8271	8.83316	0	0
P-01330-2	Marmara University	HEB.121	LC	Adenocarcinoma	IB	Current	M	50-59	0	0	0	0	0	0	0	0	0	0	0	0	0	8.1339	7.37006	4.23793	5.76512	0	10.568	6.00474	3.15737	0	0	10.4551	5.68894	9.27604	8.52015	10.7823	6.02729	0	10.5341	30.3353	42.6683	19.9947	35.2553	5.60436	37.9925	20.5278	9.71465	0	0
P-01341-2	Marmara University	HEB.121	non-LC	0	0	Current	M	50-59	0	0	0	0	0	0	0	0	0	0	0	0	0	0	3.20776	0	0	0	8.91423	4.62809	0	0	0	7.61412	3.10406	5.14484	4.24184	4.2575	4.41409	0	5.35364	8.13623	15.4118	5.30666	9.31108	0	33.1215	15.6214	7.14701	0	0
P-01503-2	Vejle Hospital	HEB.130	LC	Adenocarcinoma	IA	Former	F	60-69	0	0	0	0	0	0	0	0	0	0	0	0	0	5.44268	4.06492	0	3.09041	0	6.62217	3.6364	0	0	0	7.94305	4.11658	6.22019	4.30448	4.92039	5.37452	0	6.14188	13.4789	15.3596	6.30372	10.7106	0	28.583	14.7576	6.7153	0	0
P-01530-2	Vejle Hospital	HEB.130	LC	unknown	IIIB	Current	F	70-79	0	0	0	0	0	0	0	0	3.22306	0	0	0	0	7.90786	6.60628	0	5.66212	0	15.1506	6.42901	0	0	0	14.6282	6.6065	10.8673	9.87505	13.7401	10.8673	3.75645	9.07088	21.9446	32.9282	17.7632	30.1028	4.85776	50.5832	23.3433	9.46766	0	0
P-01096-2	Marmara University	HEB.121	non-LC	0	0	Former	M	50-59	0	0	0	0	0	0	0	0	0	0	0	0	0	4.35066	0	0	0	0	7.17034	4.47672	0	0	0	6.49687	0	6.15233	4.21053	3.23454	0	0	5.78691	13.2699	16.2478	5.87565	9.24842	0	29.6095	17.5651	8.49619	0	0
P-01273-2	Vejle Hospital	HEB.130	non-LC	0	0	Former	M	70-79	0	0	0	0	0	0	0	0	0	0	0	0	0	6.31026	6.67774	0	4.91196	0	4.29926	3.50071	0	0	0	6.91452	4.01219	8.14145	4.84732	3.76688	3.91302	0	5.03523	15.3596	20.0628	6.34026	14.1057	0	17.6191	13.9478	5.30688	0	0
P-01025-2	KUMC	HEB.115	non-LC	0	0	Former	F	50-59	0	0	0	0	0	0	0	0	0	0	0	0	0	8.36218	6.89721	0	4.71805	0	7.48359	6.02704	0	0	0	13.2177	6.11578	11.5462	8.86201	9.71839	5.98006	3.6886	8.14667	26.5982	35.2309	18.8084	29.7889	5.32232	35.121	20.319	9.03589	0	0
P-01441-2	Vejle Hospital	HEB.130	LC	Other	IIIA	Former	M	70-79	0	0	0	0	0	0	0	0	0	0	0	0	0	5.14159	4.58028	0	3.15164	0	8.77847	5.00913	3.0049	0	0	7.08681	3.56334	6.73702	5.46326	3.51114	4.00697	0	6.42901	13.8968	21.6832	4.67507	12.3819	0	25.7739	13.1381	5.77634	0	0
P-01438-2	Vejle Hospital	HEB.130	non-LC	0	0	Never	M	50-59	0	0	0	0	0	0	0	0	0	0	0	0	0	5.45799	7.91807	0	3.0394	0	11.1806	6.03748	3.42764	0	0	10.5539	6.11056	12.4342	7.62978	7.1599	5.22314	4.24184	10.2928	22.6765	43.3988	11.024	19.7492	3.7721	39.6611	20.859	9.46766	0	0
P-01331-2	Marmara University	HEB.121	non-LC	0	0	Former	F	60-69	0	0	0	0	0	0	0	0	0	0	0	0	0	5.49881	6.75429	0	4.9783	0	9.77061	4.45062	0	0	0	8.8359	3.81386	10.1362	6.5282	10.5383	6.784	0	9.92727	24.0882	41.4086	13.5833	36.5918	4.48716	37.7152	17.3491	7.81619	0	0
P-01373-2	Marmara University	HEB.121	non-LC	0	0	Current	M	50-59	0	0	0	0	0	0	0	0	0	0	0	0	0	0	0	0	0	0	8.35743	3.22923	0	0	0	6.59472	0	5.82438	3.3347	3.20287	0	0	3.58784	5.52893	11.2138	0	5.29153	0	30.2308	14.297	6.32707	0	0
P-01027-2	KUMC	HEB.115	non-LC	0	0	Current	M	50-59	0	0	0	0	0	0	0	0	0	0	0	0	0	0	0	0	0	0	4.91171	0	0	0	0	7.09603	0	6.03014	3.6353	4.75874	0	0	3.48764	6.01431	13.6966	4.10996	7.34934	0	26.3796	14.3511	5.97017	0	0
P-01202-2	Vejle Hospital	HEB.130	non-LC	0	0	Never	F	50-59	0	0	0	0	0	0	0	0	0	0	0	0	0	0	3.31292	0	0	0	10.3689	4.00448	0	0	0	11.2666	5.02777	7.96156	5.53948	11.5835	5.57641	0	5.26515	8.14102	27.8224	11.5835	21.7337	3.47182	43.2097	20.3629	9.38306	0	0
P-01293-2	Marmara University	HEB.121	non-LC	0	0	Current	M	60-69	0	0	0	0	0	0	0	0	0	0	0	0	0	0	0	0	0	0	7.46017	4.45808	0	0	0	5.5131	3.02357	5.49728	4.34204	3.00248	0	0	4.66379	9.4185	14.4363	5.54476	7.19102	0	40.6012	23.9398	11.266	0	0
P-01464-2	Vejle Hospital	HEB.130	LC	Small Cell Carcinoma	IVB	Current	F	60-69	0	0	0	0	0	0	0	0	0	0	0	0	0	0	0	0	0	0	4.69017	0	0	0	0	5.98793	3.10795	5.09634	4.28929	4.71127	0	0	4.88006	8.91169	18.3482	7.45489	8.06712	0	28.1151	15.1091	7.98201	0	0
P-01556-2	Vejle Hospital	HEB.130	LC	Squamous Cell Carcinoma	unknown	Former	M	80+	0	0	0	0	0	0	0	0	0	0	0	0	0	0	0	0	0	0	3.75133	3.78824	0	0	0	5.96155	4.00975	5.82965	5.2546	5.68193	3.18177	0	5.08052	8.45244	16.0747	8.6108	10.7702	3.22396	24.4819	17.6001	8.32278	0	0
P-01094-2	Marmara University	HEB.121	non-LC	0	0	Current	M	50-59	0	0	0	0	0	0	0	0	0	0	0	0	0	3.14653	5.80939	0	0	0	14.0664	9.00144	4.56885	0	0	13.2211	6.85329	12.6928	9.66664	9.12814	6.32562	3.90955	8.65303	14.9648	40.1264	13.9608	14.6477	4.52137	48.4839	28.3863	11.4824	4.12107	3.80212
P-00969-2	Marmara University	HEB.121	non-LC	0	0	Former	M	50-59	0	0	0	0	0	0	0	0	0	0	0	0	0	0	0	0	0	0	4.74819	3.66694	0	0	0	6.81635	3.81989	6.48919	5.40759	4.65324	3.16595	0	6.08818	9.32347	20.0407	7.65544	9.52409	0	26.1085	18.7918	8.76634	0	0
P-00970-2	Marmara University	HEB.121	LC	Large Cell Neuroendocrine Carcinoma	IA	Current	F	60-69	0	0	0	0	0	0	0	0	0	0	0	0	0	0	3.96812	0	0	0	5.72941	3.5351	0	0	0	9.4185	4.30512	9.05423	6.46808	9.70888	5.79272	0	7.3599	12.7984	33.9178	11.161	18.5068	4.0414	30.6106	17.9251	8.06314	0	0
P-00957-2	Marmara University	HEB.121	non-LC	0	0	Current	F	50-59	0	0	0	0	0	0	0	0	0	0	0	0	0	0	0	0	0	0	12.8806	4.53382	0	0	0	11.6872	3.84073	7.57906	3.551	6.17002	3.65326	0	4.73266	9.9257	15.4948	7.5336	8.91429	0	46.972	24.7293	10.9204	0	0
P-01132-2	KUMC	HEB.115	non-LC	0	0	Former	F	70-79	0	0	0	0	0	0	0	0	0	0	0	0	0	0	0	0	0	0	6.45978	0	0	0	0	7.41429	0	5.03376	0	3.25559	0	0	3.13062	6.33479	11.4031	0	9.35749	0	34.6452	14.9308	7.25986	0	0
P-01307-2	Marmara University	HEB.121	non-LC	0	0	Current	M	50-59	0	0	0	0	0	0	0	0	0	0	0	0	0	3.32345	4.14302	0	3.1552	0	12.3123	4.7497	0	0	0	13.6194	4.96558	9.75524	5.66438	12.4828	8.14723	0	7.69269	16.2905	24.8737	0	28.1144	4.03388	48.1762	24.4428	12.4099	3.18159	0
P-01416-2	Marmara University	HEB.121	non-LC	0	0	Current	M	60-69	0	0	0	0	0	0	0	0	0	0	0	0	0	0	0	0	0	0	7.62451	4.01116	0	0	0	6.31774	0	6.00526	3.82937	0	0	0	4.80651	9.9257	16.0063	4.60199	9.24385	0	34.8745	19.8011	7.65511	0	0
P-01131-2	KUMC	HEB.115	LC	Adenocarcinoma	IIB	Former	M	70-79	0	0	0	0	0	0	0	0	0	0	0	0	0	0	0	0	0	0	7.63587	0	0	0	0	7.92564	3.78392	7.70974	4.89173	3.90322	3.72143	0	5.1133	13.2216	24.2484	7.09611	11.5168	0	40.2634	19.3427	9.71735	0	0
P-00913-2	Marmara University	HEB.121	LC	Adenocarcinoma	IA	Current	M	70-79	0	0	0	0	0	0	0	0	0	0	0	0	0	3.18233	0	0	0	0	0	0	0	0	0	0	0	0	0	0	0	0	0	8.98247	7.77792	3.11925	9.81206	0	8.85234	4.24121	0	0	0
P-00960-2	Marmara University	HEB.121	non-LC	0	0	Former	M	50-59	0	0	0	0	0	0	0	0	0	0	0	0	0	0	0	0	0	0	6.0564	3.30104	0	0	0	6.17571	0	4.82924	3.76688	0	0	0	4.77811	9.35749	16.5746	3.5226	8.2211	0	24.5574	14.5297	6.75578	0	0
P-01304-2	Marmara University	HEB.121	non-LC	0	0	Current	M	60-69	0	0	0	0	0	0	0	0	0	0	0	0	0	3.31802	0	0	0	0	10.3803	5.17011	0	0	0	11.5736	5.28373	10.153	7.69269	5.30646	3.73279	0	7.38588	17.2567	32.8909	10.7212	20.326	0	46.1692	26.3913	9.77464	3.49661	0
P-01069-2	Marmara University	HEB.121	LC	Squamous Cell Carcinoma	IIIA	Former	M	50-59	0	0	0	0	0	0	0	0	0	0	0	0	0	3.76307	5.40777	0	3.68709	0	8.56201	3.818	0	0	0	9.86888	3.7896	9.75524	6.40296	9.64159	4.69289	0	8.41428	23.2251	43.4133	14.9265	34.4832	3.7896	39.3461	21.0044	8.51437	0	0
P-00979-2	KUMC	HEB.115	LC	Adenocarcinoma	IA	Former	M	60-69	0	0	0	0	0	0	0	0	0	0	0	0	0	3.17011	0	0	0	0	15.2263	7.33096	3.74517	0	0	13.6138	6.19126	9.21015	6.64158	4.0398	6.38584	0	6.46367	14.281	22.6226	5.09606	9.66606	0	55.946	27.7725	14.8374	3.93191	3.25891
P-01048-2	Marmara University	HEB.121	non-LC	0	0	Current	F	50-59	0	0	0	0	0	0	0	0	0	0	0	0	0	0	3.20262	0	0	0	10.2777	3.48389	0	0	0	7.9036	3.40606	6.38028	3.46721	5.70203	5.69091	0	5.61308	9.18235	17.9511	6.55818	11.3341	0	42.4813	18.3984	9.47627	3.19872	0
P-00975-2	Marmara University	HEB.121	non-LC	0	0	Former	M	60-69	0	0	0	0	0	0	0	0	0	0	0	0	0	0	0	0	0	0	9.66606	3.92862	0	0	0	8.69864	3.83967	6.76944	4.07316	8.05371	6.20794	0	6.20238	9.77725	19.1745	10.5001	16.2829	0	44.9531	24.7017	10.4563	0	0
P-01104-2	Marmara University	HEB.121	LC	Adenocarcinoma	IIIB	Current	M	60-69	0	0	0	0	0	0	0	0	0	0	0	0	0	4.95777	3.87973	0	0	0	16.9501	8.95439	3.68402	0	0	14.7815	6.03559	12.1681	7.987	6.02447	7.04742	3.23929	8.89324	21.3991	38.3091	9.27687	13.447	0	55.616	31.5026	14.2349	3.45588	3.08382
P-01082-2	Marmara University	HEB.121	non-LC	0	0	Current	F	50-59	0	0	0	0	0	0	0	0	0	0	0	0	0	3.4247	0	0	0	0	6.8306	0	0	0	0	5.7743	3.29488	6.0078	4.0398	3.25041	0	0	5.71871	10.0553	17.7843	5.29619	8.48737	0	31.1186	15.6591	8.36497	0	0
P-00961-2	Marmara University	HEB.121	LC	Adenocarcinoma	IA	Former	M	60-69	0	0	0	0	0	0	0	0	0	0	0	0	0	3.22428	0	0	0	0	0	0	0	0	0	3.86191	0	4.35668	0	0	0	0	3.80632	9.09339	9.44366	4.9126	8.87656	0	16.7547	10.1825	4.67609	0	0
P-01052-2	Marmara University	HEB.121	non-LC	0	0	Current	F	50-59	0	0	0	0	0	0	0	0	0	0	0	0	0	4.49729	4.9686	0	0	0	17.0614	9.28798	4.98487	0	0	14.2254	6.07451	12.8353	10.6669	9.33246	8.2483	3.50612	10.1665	28.1845	44.4852	14.3366	24.5136	3.87859	56.5509	30.4054	14.5635	3.20419	3.37381
P-01324-2	Marmara University	HEB.121	non-LC	0	0	Current	M	60-69	0	0	0	0	0	0	0	0	0	0	0	0	0	3.11053	3.41387	0	0	0	10.8893	6.14678	0	0	0	10.7781	4.92372	10.5557	8.25386	7.47551	5.26284	3.20593	9.27687	17.8399	37.5858	10.2777	22.7338	3.06696	45.008	23.7697	10.0347	3.42305	3.16042
P-01267-2	Vejle Hospital	HEB.130	non-LC	0	0	Never	F	0-49	0	0	0	0	0	0	0	0	0	0	0	0	0	0	3.57638	0	0	0	8.43178	4.15099	0	0	0	10.0553	4.77918	10.8337	6.53594	8.12599	4.69023	0	8.20383	17.4506	35.1936	12.2237	24.1242	3.67846	37.3198	19.7136	10.073	3.48871	0
P-01157-2	Vejle Hospital	HEB.130	LC	Squamous Cell Carcinoma	IIIA	Former	F	70-79	0	0	0	0	0	0	0	0	0	0	0	0	0	5.48348	3.564	0	3.21555	0	21.6616	14.7316	5.53376	0	0	17.2212	6.9442	11.2693	8.37117	11.8102	12.1347	0	9.24156	27.84	31.9622	14.0281	24.3165	0	71.6919	42.4644	18.6102	4.46936	3.24344
P-01555-2	Vejle Hospital	HEB.130	LC	Other	unknown	Never	F	70-79	0	0	0	0	0	0	0	0	0	0	0	0	0	6.55603	3.04937	0	0	0	14.5151	4.35592	0	0	0	10.7826	5.72288	8.13873	5.46892	6.9442	6.84692	0	7.19281	19.7659	19.5493	9.57137	16.8964	0	47.4459	19.8778	10.1294	0	0
P-01472-2	Vejle Hospital	HEB.130	non-LC	0	0	Former	M	70-79	0	0	0	0	0	0	0	0	0	0	0	0	0	4.23951	0	0	3.19947	0	10.9448	3.60503	0	0	0	8.32252	3.32415	5.78232	0	8.34955	5.16093	0	5.54456	14.2987	14.4069	9.24156	21.1199	0	42.575	18.2245	9.14992	0	0
P-01522-2	Vejle Hospital	HEB.130	non-LC	0	0	Never	F	70-79	0	0	0	0	0	0	0	0	0	0	0	0	0	8.02569	5.02233	0	3.24772	0	24.8042	9.50649	4.96642	0	0	15.2727	5.77691	13.1084	7.89007	8.27387	7.57657	0	9.593	27.8942	38.6936	11.8643	24.75	3.5024	74.8059	33.8948	16.6266	3.71069	3.33689
P-01439-2	Vejle Hospital	HEB.130	non-LC	0	0	Former	M	0-49	0	0	0	0	0	0	0	0	0	0	0	0	0	4.19662	6.63111	0	3.10298	0	7.7117	3.33495	0	0	0	8.69553	3.71307	7.49549	3.90754	5.06368	5.23117	0	5.32843	17.2212	26.2135	6.22002	15.4892	0	38.7033	18.5551	9.38102	0	0
P-01007-2	KUMC	HEB.115	non-LC	0	0	Current	F	70-79	0	0	0	0	0	0	0	0	0	0	0	0	0	6.12699	4.27704	0	4.83466	0	9.16047	4.18845	0	0	0	11.2153	4.26949	10.1337	5.84716	9.15506	5.85797	0	5.68505	21.0116	27.1351	14.2446	28.4365	3.87513	40.5283	18.004	8.08259	3.07854	0
P-01075-2	Marmara University	HEB.121	non-LC	0	0	Former	M	50-59	0	0	0	0	0	0	0	0	0	0	0	0	0	4.51831	4.84538	0	0	0	15.8139	8.29549	4.09661	0	0	8.67931	5.52835	10.0796	6.8253	5.51755	5.70667	0	7.45766	20.0367	32.5591	9.21453	18.5746	0	46.5046	25.2269	12.1109	3.22146	0
P-00914-2	Marmara University	HEB.121	LC	Adenocarcinoma	IA	Current	M	60-69	0	0	0	0	0	0	0	0	0	0	0	0	0	4.48078	4.27704	0	2.98505	0	8.25765	4.22086	0	0	0	7.41982	4.56662	6.81989	5.67425	4.47478	4.2965	0	7.53333	16.0845	26.4304	6.23624	14.7316	0	28.8692	18.3347	8.40167	0	0
P-01412-2	Marmara University	HEB.121	non-LC	0	0	Current	M	50-59	0	0	0	0	0	0	0	0	0	0	0	0	0	4.57193	3.97145	0	3.64442	0	9.05234	5.42029	0	0	0	9.64707	5.12851	9.2686	7.5063	8.19278	5.7553	0	8.10089	19.6576	33.1017	14.1905	26.6472	4.28029	33.6185	20.1535	8.16511	0	0
P-01419-2	Marmara University	HEB.121	non-LC	0	0	Current	F	50-59	0	0	0	0	0	0	0	0	0	0	0	0	0	0	6.08769	0	0	0	71.6045	28.4257	10.5573	0	0	42.5688	12.9077	24.9498	22.0917	21.5874	27.1922	6.27808	28.8743	69.4063	82.0394	32.6324	64.0544	6.57448	125.973	58.8719	23.7279	5.6839	4.68705
P-01402-2	Marmara University	HEB.121	non-LC	0	0	Former	M	60-69	0	0	0	0	0	0	0	0	0	0	0	0	0	0	0	0	0	0	8.88452	3.63334	0	0	0	9.38241	4.06941	4.94163	4.93044	5.88663	3.10226	3.79547	4.86894	12.5719	17.4984	7.7434	11.9003	0	38.2295	18.2518	7.43288	3.11504	0
P-01166-2	Vejle Hospital	HEB.130	non-LC	0	0	Former	F	60-69	0	0	0	0	0	0	0	0	0	0	0	0	0	0	0	0	0	0	10.8371	4.09178	0	0	0	11.3407	5.05346	8.37547	7.22324	8.94046	6.68074	3.41532	5.76361	13.0196	19.2906	9.82998	18.6745	0	47.4882	21.9593	9.51834	3.50233	3.47954
P-01413-2	Marmara University	HEB.121	LC	Adenocarcinoma	IA	Current	M	70-79	0	0	0	0	0	0	0	0	0	0	0	0	0	0	3.23874	0	0	0	11.6205	5.2883	0	0	0	8.76145	3.1973	6.84852	4.55583	3.71161	3.08549	0	6.57448	13.5793	22.652	6.63041	11.6765	0	40.0578	20.8754	10.0255	0	0
P-00958-2	Marmara University	HEB.121	non-LC	0	0	Current	M	50-59	0	0	0	0	0	0	0	0	0	0	0	0	0	0	0	0	0	0	3.46004	0	0	0	0	5.45046	0	6.1215	0	3.11903	3.0799	0	4.39369	9.00759	17.4424	4.71238	10.3895	0	26.7523	13.8614	8.23625	0	0
P-01284-2	Marmara University	HEB.121	LC	Squamous Cell Carcinoma	IIIA	Current	M	60-69	0	0	0	0	0	0	0	0	0	0	0	0	0	0	0	0	0	0	3.11903	0	0	0	0	7.4973	0	4.77948	0	3.49358	0	0	3.90728	10.1097	12.292	4.38251	11.3967	0	19.5635	11.0114	5.98582	0	0
P-01303-2	Marmara University	HEB.121	LC	Adenocarcinoma	IIA	Former	M	70-79	0	0	0	0	0	0	0	0	0	0	0	0	0	0	0	0	0	0	11.0609	4.49992	3.05754	0	0	8.92928	3.79547	8.65517	6.27249	0	0	0	7.90002	15.7066	24.9498	5.10937	12.2361	0	37.2012	18.651	9.15364	0	0
P-01328-2	Marmara University	HEB.121	non-LC	0	0	Current	M	50-59	0	0	0	0	0	0	0	0	0	0	0	0	0	0	0	0	0	0	11.7324	7.11697	0	0	0	10.6133	5.60703	11.3407	8.91249	8.02867	6.45704	3.72838	9.40479	21.6995	45.5464	12.9077	22.7641	3.8961	48.689	29.0354	12.4363	3.48524	0
P-01411-2	Marmara University	HEB.121	non-LC	0	0	Current	F	50-59	0	0	0	0	0	0	0	0	0	0	0	0	0	0	0	0	0	0	6.27808	4.4496	0	0	0	5.96492	4.27628	8.44819	6.87648	5.86985	3.50476	0	5.85867	13.4674	26.6876	10.4454	19.7947	0	30.6338	16.8262	7.99694	0	0
P-01158-2	Vejle Hospital	HEB.130	non-LC	0	0	Former	F	60-69	0	0	0	0	0	0	0	0	0	0	0	0	0	0	0	0	0	0	22.8133	7.2467	3.94431	0	0	13.9452	6.01848	9.6817	6.98112	10.0692	8.08225	0	7.15264	15.6624	27.474	12.2284	18.3777	0	70.7308	30.2456	14.5349	0	0
P-01050-2	Marmara University	HEB.121	non-LC	0	0	Former	M	60-69	0	0	0	0	0	0	0	0	0	0	0	0	0	0	0	0	0	0	4.91771	0	0	0	0	7.11391	0	4.41993	0	4.25954	2.98213	0	3.98856	7.88303	15.1084	5.90231	10.4013	0	30.2456	14.0748	6.10028	0	0
P-01039-2	Marmara University	HEB.121	LC	Squamous Cell Carcinoma	IA	Current	M	60-69	0	0	0	0	0	0	0	0	0	0	0	0	0	0	0	0	0	0	8.07118	3.27519	0	0	0	9.11714	0	5.8138	0	7.71149	4.46418	0	5.90784	10.0138	20.7615	9.90865	17.0476	0	29.9001	14.8225	4.03702	0	0
P-00941-2	Marmara University	HEB.121	non-LC	0	0	Current	F	50-59	0	0	0	0	0	0	0	0	0	0	0	0	0	0	0	0	0	0	4.62457	0	0	0	0	3.0153	0	3.00977	0	0	0	0	0	6.78747	7.62296	0	5.25511	0	24.0281	11.717	4.91631	0	0
P-00925-2	Marmara University	HEB.121	non-LC	0	0	Former	M	60-69	0	0	0	0	0	0	0	0	0	0	0	0	0	0	0	0	0	0	4.20977	0	0	0	0	4.64116	0	4.47524	0	0	0	0	3.95537	7.34076	11.0656	3.00425	6.02954	0	27.5395	12.522	6.07154	0	0
P-01466-2	Vejle Hospital	HEB.130	non-LC	0	0	Never	F	50-59	0	0	0	0	0	0	0	0	0	0	0	0	0	0	0	0	0	0	7.89963	3.70652	0	0	0	6.11252	3.23095	5.44871	4.4863	5.99082	3.70652	0	5.24958	14.6099	20.7615	10.8995	17.4356	0	43.9575	20.8054	7.41082	0	0
P-01010-2	KUMC	HEB.115	LC	Squamous Cell Carcinoma	IIB	Former	M	60-69	0	0	0	0	0	0	0	0	0	0	0	0	0	0	0	0	0	0	12.173	7.35736	3.00425	0	0	10.1799	4.89558	10.6781	7.7779	6.69342	4.19871	0	6.04614	14.2775	30.9717	9.79241	17.1031	0	43.1505	26.9062	10.1645	0	0
P-01014-2	KUMC	HEB.115	non-LC	0	0	Former	M	50-59	0	0	0	0	0	0	0	0	0	0	0	0	0	0	0	0	0	0	7.94944	3.97196	0	0	0	8.7408	4.30379	8.5305	5.55381	4.82368	3.17013	0	5.89678	14.1113	25.1987	7.75576	14.6653	0	34.9106	18.7341	7.07743	0	0
P-01290-2	Marmara University	HEB.121	LC	Squamous Cell Carcinoma	IIIA	Current	M	60-69	0	0	0	0	0	0	0	0	0	0	0	0	0	0	0	0	0	0	7.99371	4.39781	0	0	0	8.81828	4.96195	8.85149	6.42233	9.15035	5.1113	0	9.01752	18.8766	33.8601	11.4532	24.3665	3.12036	32.9523	18.5615	7.07168	0	0
P-01359-2	Marmara University	HEB.121	non-LC	0	0	Current	M	50-59	0	0	0	0	0	0	0	0	0	0	0	0	0	3.41613	0	0	0	0	10.24	8.17651	0	0	0	10.4558	5.94202	8.90672	5.95308	4.53745	6.6831	0	7.26937	14.053	21.418	5.92543	12.2819	0	40.0911	30.2706	11.8845	4.71948	3.56784
P-01437-2	Vejle Hospital	HEB.130	non-LC	0	0	Never	M	70-79	0	0	0	0	0	0	0	0	0	0	0	0	0	3.00766	3.16352	0	0	0	12.1159	5.50514	3.11652	0	0	13.3888	5.99732	8.42544	5.48855	7.92206	7.33021	3.40401	7.98291	14.828	22.6368	11.2305	16.3228	0	42.7867	24.4399	11.1124	4.23868	3.37219
P-01366-2	Marmara University	HEB.121	non-LC	0	0	Current	M	60-69	0	0	0	0	0	0	0	0	0	0	0	0	0	0	0	0	0	0	11.3965	4.11723	0	0	0	10.9538	5.4056	8.26502	5.19547	11.7839	7.1311	0	7.203	12.0052	20.9194	12.5586	22.0274	3.60857	44.4158	20.1257	10.0885	3.83617	0
P-01388-2	Marmara University	HEB.121	non-LC	0	0	Current	M	60-69	0	0	0	0	0	0	0	0	0	0	0	0	0	4.88359	0	0	0	0	10.5554	4.97428	4.17252	0	0	9.67017	3.94583	8.58033	5.35583	4.74757	5.01299	0	7.07026	15.437	18.3162	6.60567	13.2228	0	46.2699	20.6859	13.5187	3.6461	4.19395
P-01361-2	Marmara University	HEB.121	non-LC	0	0	Current	F	50-59	0	0	0	0	0	0	0	0	0	0	0	0	0	4.4159	0	0	0	0	10.1958	5.37242	0	0	0	9.59272	5.04617	9.01183	6.65545	6.76053	5.56044	3.43718	7.97184	13.887	25.5739	10.1294	12.78	3.44824	40.2595	20.7419	11.4369	4.39522	3.74673
P-00717-2	KUMC	HEB.115	LC	Adenocarcinoma	IIIA	Former	F	70-79	0	0	0	0	0	0	0	0	0	0	0	0	0	3.60962	0	0	0	0	7.70081	4.72545	0	0	0	8.66884	5.41666	7.88887	6.36233	9.18332	5.35583	2.9949	6.49506	15.8799	23.1355	13.3888	19.1469	4.86369	41.8881	21.5822	11.504	3.17654	2.99767
P-01227-2	Vejle Hospital	HEB.130	LC	Adenocarcinoma	IIB	Former	F	70-79	0	0	0	0	0	0	0	0	0	0	0	0	0	3.99662	4.01812	0	0	0	10.4448	6.06922	3.00043	0	0	9.23311	4.93558	7.83356	7.203	4.15594	3.98454	0	8.11566	18.7039	26.5716	6.81584	13.2228	0	34.9829	19.3415	9.47311	3.58461	3.21008
P-01021-2	KUMC	HEB.115	non-LC	0	0	Former	M	70-79	0	0	0	0	0	0	0	0	0	0	0	0	0	3.83537	3.51287	0	0	0	9.95787	5.49408	3.79102	0	0	10.81	5.33925	9.1446	7.49615	6.37339	5.9752	3.00595	8.38672	19.2023	27.902	9.28844	19.3131	3.82972	33.6363	19.7896	10.2955	3.71877	4.05419
P-01103-2	Marmara University	HEB.121	non-LC	0	0	Current	M	50-59	0	0	0	0	0	0	0	0	0	0	0	0	0	0	3.09365	0	0	0	10.6772	5.41113	3.24368	0	0	9.75316	5.03511	10.3562	7.80037	8.14885	6.78265	3.18839	9.49313	21.1964	38.0531	13.2228	21.7504	4.9024	43.5731	23.039	12.6792	3.54548	3.53989
P-00965-2	Marmara University	HEB.121	non-LC	0	0	Former	F	60-69	0	0	0	0	0	0	0	0	0	0	0	0	0	3.62766	3.47414	0	3.10362	0	13.2125	6.13192	0	0	0	9.74676	4.17381	6.8427	5.21513	4.80291	4.62936	0	5.52432	11.4304	17.8452	5.60569	10.5994	0	47.8175	24.6534	10.423	3.87625	3.08272
P-01511-2	Vejle Hospital	HEB.130	LC	Adenocarcinoma	IA	Former	F	70-79	0	0	0	0	0	0	0	0	0	0	0	0	0	5.4545	4.57537	0	4.20473	0	9.3341	4.61851	0	0	0	9.36667	4.24973	6.37607	4.87342	6.64193	5.03614	0	6.85898	13.7669	20.403	8.17777	14.2017	0	38.4288	19.9764	8.17322	3.31023	0
P-00939-2	Marmara University	HEB.121	non-LC	0	0	Current	M	50-59	0	0	0	0	0	0	0	0	0	0	0	0	0	5.16849	5.66108	0	4.95665	0	10.0074	4.2172	0	0	0	9.81735	4.29312	7.07061	4.61851	10.3441	6.57139	0	7.56446	15.3977	26.8859	12.0823	26.1226	3.32251	38.0379	18.4183	8.1399	3.34907	0
P-01232-2	Vejle Hospital	HEB.130	LC	Squamous Cell Carcinoma	IIB	Current	M	70-79	0	0	0	0	0	0	0	0	0	0	0	0	0	6.67296	4.26297	0	2.98189	0	8.63375	5.07953	3.36046	0	0	7.26597	4.19008	6.92409	3.77796	4.45581	3.96233	0	7.43421	14.6909	20.2396	5.35074	11.539	0	29.1671	16.5825	9.07301	3.52109	3.01059
P-01440-2	Vejle Hospital	HEB.130	non-LC	0	0	Former	M	80+	0	0	0	0	0	0	0	0	0	0	0	0	0	7.91307	4.37416	0	3.16184	0	7.38536	4.32566	3.00806	0	0	8.76404	4.58597	8.19406	5.35616	5.44295	4.31481	0	7.68386	19.2055	21.4918	8.24834	13.0604	3.27372	35.0236	19.6425	10.4674	3.52664	0
P-01353-2	Marmara University	HEB.121	non-LC	0	0	Current	F	50-59	0	0	0	0	0	0	0	0	0	0	0	0	0	8.62343	4.53301	0	3.44238	0	6.89696	3.58819	0	0	0	6.57139	3.86472	7.00549	4.67275	6.01799	4.36904	0	6.95665	21.1107	20.2396	10.9958	18.0628	4.29854	26.7705	15.4145	7.64008	3.11602	0
P-01208-2	Vejle Hospital	HEB.130	non-LC	0	0	Former	F	60-69	3.31005	0	0	0	0	3.07187	0	3.43709	0	0	0	0	3.83942	9.27031	8.71356	0	5.68227	0	19.4776	11.5934	6.27298	0	0	15.0171	8.80204	14.854	12.1366	8.07464	8.46004	4.97647	12.354	32.6143	43.0542	13.7669	27.4311	4.90596	52.1259	34.6888	14.914	4.76979	4.40902
P-01486-2	Vejle Hospital	HEB.130	non-LC	0	0	Former	M	50-59	3.04011	0	0	0	0	0	0	0	0	0	0	0	3.1936	10.2143	9.07411	0	4.99372	0	20.3485	9.19836	5.51889	0	0	16.4309	8.03665	16.3222	12.6256	7.01634	11.6477	4.40158	13.6582	41.4127	54.8912	10.9415	27.322	4.1467	67.147	32.4014	16.0263	4.53113	3.75971
P-01030-2	KUMC	HEB.115	non-LC	0	0	Current	F	50-59	3.11421	0	0	0	0	0	0	3.17243	0	0	0	0	4.00354	11.4876	11.0631	0	8.01909	0	17.0836	8.81833	4.97647	0	0	15.6152	8.06922	14.6909	11.539	12.8973	11.702	4.75952	14.6366	40.9751	55.7145	17.6276	41.9598	5.84981	51.3423	27.8294	11.5787	4.57553	3.65427
P-01400-2	Marmara University	HEB.121	non-LC	0	0	Former	M	50-59	0	0	0	0	0	0	0	0	0	0	0	0	0	3.38383	4.14869	0	3.38383	0	16.7343	6.98892	3.23762	0	0	9.35111	4.41274	6.67629	4.75429	7.63734	6.01052	0	6.69945	11.4645	17.1397	10.3528	15.0548	0	52.4724	23.6344	11.9235	0	0
P-01424-2	Vejle Hospital	HEB.130	non-LC	0	0	Former	M	70-79	3.69647	0	0	0	0	3.17727	0	0	0	0	0	0	3.24426	7.16416	5.63395	0	4.98622	0	13.4333	6.42735	3.56179	0	0	12.8542	6.64156	9.30479	6.64156	8.65633	7.27839	4.45905	9.11951	19.9198	27.3927	11.2271	17.0239	3.35918	49.2465	23.1073	11.4552	3.53694	0
P-01380-2	Marmara University	HEB.121	non-LC	0	0	Former	M	50-59	0	0	0	0	0	2.99863	0	0	0	0	0	0	3.28334	6.82347	4.87454	0	4.96388	0	12.9701	5.73264	0	0	0	11.9857	4.96269	9.35111	7.18576	13.665	8.29736	3.65441	9.62903	19.4564	25.8284	13.9545	26.234	4.40695	45.0244	21.9359	9.52366	0	0
P-00977-2	Marmara University	HEB.121	non-LC	0	0	Current	M	50-59	0	0	0	0	0	3.1382	0	0	0	0	0	0	3.46199	5.28774	6.53864	0	3.63506	0	15.1706	8.36684	4.81218	0	0	11.6961	4.95111	11.6961	8.06578	7.75314	6.38682	3.93806	9.86642	16.1551	31.9702	11.3256	16.0972	3.88017	53.5868	28.3207	13.0358	3.84706	3.37311
P-01198-2	Vejle Hospital	HEB.130	LC	Squamous Cell Carcinoma	IVB	Former	M	80+	0	0	0	0	0	3.63506	0	0	0	0	0	0	3.69088	4.91363	5.70097	0	5.24866	0	5.42003	3.25499	0	0	0	6.91366	3.41128	5.78474	3.39971	4.47642	5.07847	0	5.91789	10.3817	14.1861	5.02058	12.5068	0	15.7288	8.55209	6.08825	0	0
P-01499-2	Vejle Hospital	HEB.130	LC	Adenocarcinoma	IA	Former	F	80+	3.43407	0	0	0	0	4.69028	0	3.24426	0	3.04887	0	0	3.53456	6.10304	6.57773	3.37266	4.75728	0	11.1171	5.1711	4.1233	0	0	13.607	6.70524	11.285	5.86579	12.3331	6.65313	3.93227	8.96898	17.8347	30.1159	17.9505	22.1788	5.86579	42.3861	21.116	11.2211	3.91728	3.37311
P-01247-2	Vejle Hospital	HEB.130	non-LC	0	0	Current	M	70-79	4.40553	3.30009	0	0	0	3.85837	0	4.02028	3.36708	0	3.0712	0	3.54573	5.77356	11.3541	3.40058	4.71262	0	51.9692	27.6824	13.5491	4.52852	3.37076	33.0712	13.4912	26.176	24.5539	18.9931	21.5996	8.91108	22.2368	58.8129	86.3205	31.4486	44.0258	9.82589	110.508	58.6909	24.6887	6.375	5.39187
P-01081-2	Marmara University	HEB.121	non-LC	0	0	Current	M	60-69	0	0	0	0	0	0	0	0	0	0	0	0	3.13261	4.82429	5.7959	0	4.33294	0	10.6886	5.7558	3.28972	0	0	9.20636	5.33319	9.87221	7.78208	7.12787	4.97427	3.05818	7.72998	16.8501	30.8692	12.391	19.6881	3.93227	40.6273	21.5845	9.41246	3.18587	0
P-01339-2	Marmara University	HEB.121	non-LC	0	0	Current	M	50-59	3.04329	0	0	0	0	0	0	0	0	0	0	0	3.41174	6.20356	8.13603	3.05446	6.24824	0	13.9545	7.02366	4.19855	0	0	13.4333	4.95111	12.391	9.9359	12.4489	8.41895	4.59799	11.9857	23.8008	44.5476	19.3985	36.2006	5.35056	47.6045	25.9188	12.1577	3.18002	3.15661
P-00921-2	Marmara University	HEB.121	LC	Squamous Cell Carcinoma	IIIA	Current	M	70-79	0	0	0	0	0	0	0	0	0	0	0	0	0	5.651	4.44142	0	4.63348	0	12.376	6.85342	4.02646	0	0	8.769	4.49309	6.22572	4.9061	5.52833	6.35448	3.1791	6.13452	15.7589	17.7463	6.54225	13.4498	3.05576	36.276	19.5946	9.30016	3.20531	0
P-00980-2	KUMC	HEB.115	non-LC	0	0	Current	F	60-69	2.9882	0	0	0	0	3.14388	0	0	0	0	0	0	0	6.50254	4.33761	0	3.27362	0	12.5907	6.00041	0	0	0	11.2486	5.51761	8.04993	6.32229	6.4886	5.21185	3.66713	6.22572	18.2836	23.604	8.01774	13.3424	2.98068	37.6356	18.2917	7.90628	3.45467	0
P-01338-2	Marmara University	HEB.121	non-LC	0	0	Current	M	50-59	0	0	0	0	0	0	0	0	0	0	0	0	0	4.53485	3.86009	0	0	0	10.7655	5.16893	0	0	0	11.356	5.20112	5.15284	5.22257	13.8793	9.65449	0	7.35239	15.4904	26.2923	14.2552	25.3782	4.79882	45.307	23.7218	11.5622	3.42215	0
P-00967-2	Marmara University	HEB.121	non-LC	0	0	Former	M	60-69	0	0	0	0	0	0	0	0	0	0	0	0	0	4.84631	4.92937	0	0	0	10.9856	5.48006	3.27027	0	0	8.86559	4.58963	6.03796	5.33522	5.57661	5.29231	0	7.26655	14.8996	21.3464	7.51336	13.6645	3.20591	37.2549	19.4317	10.4718	0	0
P-01301-2	Marmara University	HEB.121	non-LC	0	0	Current	M	50-59	3.0868	0	0	0	0	3.82894	0	0	0	0	0	0	3.7459	4.5089	5.06435	0	4.03136	0	12.0002	6.30083	4.20346	0	0	12.5907	6.51542	10.8729	8.22164	5.14211	7.6636	3.61886	9.22515	12.0539	28.336	6.08088	13.3424	0	42.8036	20.6806	11.6707	4.21907	3.91005
P-01489-2	Vejle Hospital	HEB.130	non-LC	0	0	Never	F	70-79	3.39818	0	0	0	0	4.25456	0	3.68881	3.20616	0	0	0	3.4864	7.29708	8.24237	2.99858	4.64386	0	11.8391	6.33302	4.34291	0	0	14.0941	6.36521	13.5572	9.64913	10.9266	7.6475	4.18737	9.74036	25.0018	38.2927	16.0812	28.7663	7.06266	43.8375	21.2779	12.159	4.21907	4.051
P-01143-2	KUMC	HEB.115	LC	Adenocarcinoma	IIB	Never	F	60-69	0	0	0	0	0	0	0	0	0	0	0	0	3.38261	5.79118	9.5567	0	4.58157	0	17.6389	10.744	5.85556	0	0	12.3223	8.0714	14.4163	9.65449	7.26118	5.97358	3.58132	11.7854	26.9914	50.9573	12.2686	29.3042	5.08847	50.2065	27.3615	13.4612	4.01848	3.50889
P-01262-2	Vejle Hospital	HEB.130	non-LC	0	0	Never	M	0-49	0	0	0	0	0	0	0	0	0	0	0	0	0	6.30003	7.9515	0	4.74249	0	16.2423	8.63484	4.95974	0	0	13.8793	6.98755	14.5237	9.68669	7.22362	9.14465	3.58132	12.537	32.7478	46.9672	13.235	27.099	5.48006	54.0188	26.3292	12.4303	3.10231	3.124
P-01403-2	Marmara University	HEB.121	non-LC	0	0	Current	F	50-59	0	0	0	0	0	0	0	0	0	0	0	0	3.39299	5.92618	8.91768	0	4.71654	0	15.8663	8.11432	3.69931	0	0	13.1276	6.84806	15.4367	10.8192	13.1813	10.1214	4.10692	13.933	28.8739	47.7759	18.1224	39.4775	7.6636	50.8599	27.7418	10.602	3.81789	3.50346
P-01144-2	KUMC	HEB.115	non-LC	0	0	Former	F	70-79	0	0	0	0	0	0	0	0	0	0	0	0	0	0	0	0	0	0	12.4143	5.16901	0	0	0	10.9245	4.62126	6.96666	6.12099	5.88166	4.58403	0	4.44577	7.8177	13.8511	6.24331	7.82834	0	46.0318	21.6417	10.4225	4.15075	2.99624
P-01326-2	Marmara University	HEB.121	non-LC	0	0	Former	F	50-59	0	0	0	0	0	0	0	0	0	0	0	0	0	0	0	0	0	0	7.94536	0	0	0	0	6.89751	0	4.52022	0	5.81784	4.2756	0	3.65344	6.98261	16.5122	6.74327	8.1209	0	41.3705	15.8916	8.83522	0	0
P-01119-2	KUMC	HEB.115	non-LC	0	0	Former	F	70-79	0	0	0	0	0	0	0	0	0	0	0	0	0	0	3.08211	0	0	0	20.0258	6.6688	0	0	0	13.6914	5.1371	8.79647	0	13.585	9.59444	3.01536	8.09962	13.9575	24.925	16.6719	19.3869	4.66912	59.6938	27.5033	12.333	3.68018	3.1002
P-01425-2	Vejle Hospital	HEB.130	LC	Squamous Cell Carcinoma	IIIA	Former	M	70-79	0	0	0	0	0	0	0	0	0	0	0	0	0	0	0	0	0	0	9.57316	4.02035	0	0	0	8.15813	3.35567	6.97729	4.63721	5.14242	3.28654	0	5.67956	9.64764	18.1092	7.27515	8.08898	0	38.9032	19.1772	10.7455	3.3683	0
P-01225-2	Vejle Hospital	HEB.130	non-LC	0	0	Never	M	50-59	0	0	0	0	0	0	0	0	0	0	0	0	0	0	0	0	0	0	7.67408	4.49895	0	0	0	9.06245	4.04694	3.02068	6.07312	6.54647	4.64253	0	6.3816	15.7138	27.1623	12.3611	14.7558	3.90336	43.3994	25.6405	12.0593	0	0
P-01369-2	Marmara University	HEB.121	non-LC	0	0	Current	F	50-59	0	0	0	0	0	0	0	0	0	0	0	0	0	0	0	0	0	0	3.80765	0	0	0	0	5.0201	0	3.89805	3.44074	5.24878	0	0	4.36068	12.4675	14.5962	7.71664	14.3301	0	24.0518	11.6761	5.28345	0	0
P-01357-2	Marmara University	HEB.121	non-LC	0	0	Former	M	50-59	0	0	0	0	0	0	0	0	0	0	0	0	0	0	4.65299	0	0	0	16.1929	8.82839	4.19052	0	0	11.8822	6.355	9.00926	9.43484	7.89217	6.30182	0	8.68476	17.843	46.0879	13.1593	16.8316	3.14297	56.2911	31.6678	12.3877	3.89358	3.05095
P-00950-2	Marmara University	HEB.121	LC	Squamous Cell Carcinoma	IA	Former	F	70-79	0	0	0	0	0	0	0	0	0	0	0	0	0	0	3.4139	0	0	0	6.01462	0	0	0	0	4.88715	0	6.21672	4.69039	4.11075	0	0	4.19052	11.829	29.1335	5.69551	11.829	0	30.0786	17.0963	8.09635	0	0
P-00968-2	Marmara University	HEB.121	non-LC	0	0	Current	F	50-59	0	0	0	0	0	0	0	0	0	0	0	0	0	3.68348	5.01074	0	3.05619	0	3.33971	0	0	0	0	4.13202	0	3.85551	0	3.64812	0	0	5.13178	12.4143	18.6415	5.13178	14.9687	0	12.0045	7.33562	3.22604	0	0
P-01091-2	Marmara University	HEB.121	non-LC	0	0	Current	F	50-59	0	0	0	0	0	0	0	0	0	0	0	0	0	0	0	0	0	0	9.05865	4.75398	0	0	0	6.46799	3.29439	4.7702	3.18628	4.92158	3.78629	0	5.02971	7.71183	14.2317	6.24628	8.16615	0	36.1396	20.6829	8.66741	0	0
P-01271-2	Vejle Hospital	HEB.130	LC	Adenocarcinoma	IVB	Current	M	60-69	0	0	0	0	0	0	0	0	0	0	0	0	0	0	0	0	0	0	9.30207	3.87279	0	0	0	8.76114	3.77008	5.73259	3.46736	7.30621	5.48928	0	5.72719	10.2596	15.0437	8.08502	11.7421	0	43.2449	21.892	8.99119	0	0
P-00915-2	Marmara University	HEB.121	non-LC	0	0	Current	M	60-69	0	0	0	0	0	0	0	0	0	0	0	0	0	0	0	0	0	0	7.24131	3.42412	0	0	0	6.93306	3.58088	5.6569	3.55926	6.91683	4.05658	0	5.738	11.688	16.6138	8.24728	11.9802	3.17007	29.8104	16.4525	6.92254	0	0
P-01295-2	Marmara University	HEB.121	non-LC	0	0	Current	M	50-59	0	0	0	0	0	0	0	0	0	0	0	0	0	0	0	0	0	0	13.1492	7.1656	4.66748	0	0	7.37111	4.50529	8.38791	5.30545	4.49988	4.29985	0	6.05162	10.66	20.134	6.83031	11.3634	0	53.1142	29.5354	13.9262	3.25292	3.47228
P-01054-2	Marmara University	HEB.121	non-LC	0	0	Current	F	50-59	0	0	0	0	0	0	0	0	0	0	0	0	0	0	0	0	0	0	3.87819	0	0	0	0	4.92698	3.01331	4.9432	3.24574	3.62953	0	0	4.49447	8.46364	10.2272	5.11081	7.60907	0	19.474	10.6871	6.04476	0	0
P-01420-2	Marmara University	HEB.121	non-LC	0	0	Current	M	60-69	0	0	0	0	0	0	0	0	0	0	0	0	0	0	0	0	0	0	4.79182	3.37006	0	0	0	5.33248	3.64034	5.90022	4.18092	4.75938	0	0	4.32148	10.4977	15.0978	6.97632	12.6621	3.16466	28.4352	16.1778	9.00765	3.2255	0
P-01178-2	Vejle Hospital	HEB.130	non-LC	0	0	Former	F	0-49	0	0	0	0	0	0	0	0	0	0	0	0	0	0	0	0	0	0	16.5055	9.64829	4.50529	0	0	12.6621	7.68479	12.8786	11.0387	6.33821	5.71637	3.27817	8.23106	17.6426	35.5334	10.4814	17.7509	4.22957	52.397	29.8104	12.4437	3.93845	3.08292
P-00911-2	Marmara University	HEB.121	non-LC	0	0	Former	M	50-59	0	0	0	0	0	0	0	0	0	0	0	0	0	0	0	0	0	0	5.33248	3.35385	0	0	0	5.01889	3.52682	5.07837	4.97024	3.48898	3.18628	0	5.38114	10.3895	17.7509	6.21925	9.19388	0	24.8605	13.6516	7.25722	0	0
P-01038-2	Marmara University	HEB.121	LC	Adenocarcinoma	IA	Former	M	50-59	0	0	0	0	0	0	0	0	0	0	0	0	0	0	0	0	0	0	4.24039	0	0	0	0	4.79182	0	5.29463	3.87279	5.99214	0	0	6.32739	11.5798	19.5923	8.03634	11.6339	0	19.6388	12.7731	5.9131	0	0
P-00929-2	Marmara University	HEB.121	LC	Large Cell Carcinoma	IA	Current	F	50-59	0	0	0	0	0	3.4252	0	0	0	0	0	0	3.7401	0	5.9615	0	4.32576	0	11.8047	6.15824	3.1725	0	0	11.691	5.53372	7.84479	6.0163	7.89023	5.34638	3.15548	7.487	10.9523	19.9376	10.7761	12.2026	0	39.2323	22.635	9.70581	0	0
P-00947-2	Marmara University	HEB.121	non-LC	0	0	Current	M	60-69	0	0	0	0	0	0	0	3.19318	0	0	0	0	3.80088	0	4.28708	0	3.61304	0	6.95887	4.12028	0	0	0	9.37276	4.87521	7.14058	4.6368	6.51595	4.50057	3.1952	6.3229	8.98079	15.4432	7.2428	9.99202	0	29.2587	16.7772	8.79886	3.66305	0
P-01138-2	KUMC	HEB.115	non-LC	0	0	Current	F	60-69	0	0	0	0	0	0	0	0	0	0	0	0	0	0	4.02188	0	3.18213	0	6.14689	3.01928	0	0	0	8.14581	3.81379	6.86801	3.98974	7.39613	4.0692	0	5.76081	8.19693	15.5569	8.22533	15.5569	3.34842	26.8549	14.2595	5.78606	0	0
P-01020-2	KUMC	HEB.115	LC	Squamous Cell Carcinoma	IA	Current	M	70-79	0	0	0	0	0	0	0	0	0	0	0	0	0	4.42522	0	0	0	0	13.3963	7.77664	4.5176	0	0	11.0659	6.65223	11.5206	8.90694	6.98158	5.65862	3.22925	7.84479	15.1588	27.6829	11.8047	14.7608	3.41652	52.8603	29.2587	13.6155	3.77416	3.23616
P-01056-2	Marmara University	HEB.121	non-LC	0	0	Current	F	50-59	0	0	0	0	0	0	0	0	0	0	0	0	0	5.01647	0	0	0	0	7.14626	4.38705	0	0	0	8.8615	5.16472	9.3898	6.57841	6.2207	4.98874	0	6.65791	13.4531	25.5177	8.75925	14.1922	0	35.3003	17.5971	9.39568	0	0
P-01347-2	Marmara University	HEB.121	non-LC	0	0	Current	M	50-59	0	0	0	0	0	0	0	0	0	0	0	0	0	6.54739	3.70143	0	0	0	7.42453	4.71059	0	0	0	7.90727	5.97088	9.71363	6.81123	8.66837	6.02766	3.95001	7.86751	15.2726	25.9735	14.0785	19.4823	5.2669	38.528	20.1157	9.78189	3.22447	3.02565
P-00979-3	KUMC	HEB.115	LC	Adenocarcinoma	IA	Former	M	60-69	0	0	0	0	0	0	0	0	0	0	0	0	0	0	0	0	0	0	9.89832	7.1067	3.73695	0	0	9.65063	6.09953	8.85132	7.16297	5.89699	4.13066	4.15316	6.05452	8.51924	17.3278	7.08419	7.74259	0	38.7209	28.1325	13.4661	3.79466	3.50879
P-01555-3	Vejle Hospital	HEB.130	LC	Other	unknown	Never	F	70-79	0	0	0	0	0	0	0	0	0	0	0	0	0	0	0	0	0	0	6.4146	4.56938	0	0	0	10.0672	5.04189	7.5625	4.90688	6.50463	3.87194	3.16894	5.09252	7.57939	16.3134	7.91142	8.61492	0	27.9571	18.3722	9.65951	3.13543	0
P-01413-3	Marmara University	HEB.121	LC	Adenocarcinoma	IA	Current	M	70-79	0	0	0	0	0	0	0	0	0	0	0	0	0	0	0	0	0	0	6.63404	3.56261	0	0	0	10.8723	3.87756	6.13329	3.81569	8.14216	4.42876	0	6.03764	7.48935	15.6936	8.93575	15.3556	3.41639	27.1385	15.3932	7.1848	0	0
P-01420-3	Marmara University	HEB.121	non-LC	0	0	Current	M	60-69	0	0	0	0	0	0	0	0	0	0	0	0	0	0	0	0	0	0	8.41231	5.00814	3.69759	0	0	7.28114	4.58063	7.253	6.35834	4.1644	3.39951	0	5.10939	6.73532	16.5388	5.85198	7.83826	0	32.8697	17.4375	10.0915	3.1821	0
P-01119-3	KUMC	HEB.115	non-LC	0	0	Former	F	70-79	0	0	0	0	0	0	0	0	0	0	0	0	0	3.03054	0	0	0	0	6.85911	4.22627	3.41076	0	0	8.68246	5.33441	8.05774	6.499	5.64382	4.09691	3.38264	6.53276	8.50236	18.286	8.98641	9.06521	3.19143	26.4369	16.0356	8.9007	3.43879	0
P-01341-3	Marmara University	HEB.121	non-LC	0	0	Current	M	50-59	0	0	0	0	0	0	0	0	0	0	0	0	0	0	0	0	0	0	6.11078	4.24315	0	0	0	7.70319	4.73251	6.65655	5.77884	7.75947	4.44564	3.16332	6.72969	11.4748	22.1764	13.4402	15.75	4.71001	29.6528	17.0286	7.90848	3.06542	0
P-01324-3	Marmara University	HEB.121	non-LC	0	0	Current	M	60-69	0	0	0	0	0	0	0	0	0	0	0	0	0	0	3.98148	0	0	0	17.4969	11.7507	6.81972	3.45575	0	13.1586	7.47247	12.877	10.4725	7.97895	5.35129	4.38377	9.05395	16.0317	39.6273	12.2575	18.6806	4.44564	59.987	33.8057	14.926	4.83318	3.78883
P-01278-3	Marmara University	HEB.121	non-LC	0	0	Former	M	50-59	0	0	0	0	0	0	0	0	0	0	0	0	0	0	3.29745	0	0	0	4.72126	3.73133	0	0	0	7.25863	5.10939	7.38806	6.45399	4.74376	3.0171	3.00585	5.73946	10.3937	27.6496	7.52311	10.5007	3.29266	23.2804	15.51	7.65168	0	0
P-01416-3	Marmara University	HEB.121	non-LC	0	0	Current	M	60-69	0	0	0	0	0	0	0	0	0	0	0	0	0	0	4.57657	0	3.7479	0	4.78313	4.35564	0	0	0	7.16859	5.6832	8.64869	7.0448	8.70498	5.31191	3.76508	7.19673	12.9896	33.8617	9.83076	19.9772	4.99689	18.9564	14.342	7.48244	3.35711	0
P-00970-3	Marmara University	HEB.121	LC	Large Cell Neuroendocrine Carcinoma	IA	Current	F	60-69	0	0	0	0	0	0	0	0	0	0	0	0	0	0	0	0	0	0	19.45	7.00748	3.13632	0	0	9.31575	4.87065	8.2965	5.35524	7.12866	6.78165	0	6.45669	13.1627	21.7126	9.85574	14.2653	0	58.4812	25.7984	11.6952	2.98146	0
P-01143-3	KUMC	HEB.115	LC	Adenocarcinoma	IIB	Never	F	60-69	0	0	0	0	0	0	0	0	0	0	0	0	0	0	0	0	0	0	6.17581	0	0	0	0	6.37408	0	5.72421	3.07577	3.61529	3.13632	0	4.02271	10.2966	14.4859	5.43784	9.75655	0	29.6796	14.5026	5.64564	0	0
P-01466-3	Vejle Hospital	HEB.130	non-LC	0	0	Never	F	50-59	0	0	0	0	0	0	0	0	0	0	0	0	0	0	0	0	0	0	6.21436	0	0	0	0	6.96893	0	4.89268	3.5327	7.11765	5.10193	0	4.27047	9.80064	14.2102	7.92189	15.7542	0	35.4769	15.2889	7.13796	0	0
P-01107-3	Marmara University	HEB.121	non-LC	0	0	Current	F	60-69	0	0	0	0	0	0	0	0	0	0	0	0	0	5.28916	4.51236	0	0	0	18.9535	7.17273	4.80458	0	0	12.7217	5.05788	11.2886	7.69603	6.01058	5.17352	0	7.97698	20.3329	31.3227	9.01822	17.7949	0	63.6774	28.7232	15.0081	2.98146	0
P-00965-3	Marmara University	HEB.121	non-LC	0	0	Former	F	60-69	0	0	0	0	0	0	0	0	0	0	0	0	0	3.29808	3.44029	0	0	0	6.47322	3.28496	0	0	0	7.02401	3.43361	6.63294	4.57331	3.79697	3.25193	0	6.2419	12.9973	20.0018	5.86739	10.2966	0	35.2516	18.5471	8.15357	0	0
P-01307-3	Marmara University	HEB.121	non-LC	0	0	Current	M	50-59	0	0	0	0	0	0	0	0	0	0	0	0	0	4.09664	4.10211	0	3.5989	0	7.58035	5.18453	0	0	0	10.2966	5.42132	10.0762	7.5473	10.7374	6.06566	3.56023	7.89434	15.7542	24.9146	15.313	23.0926	6.28596	38.7995	20.4014	9.74177	4.27698	3.35719
P-01242-3	Vejle Hospital	HEB.130	LC	Adenocarcinoma	IB	Current	M	60-69	0	0	0	0	0	0	0	0	0	0	0	0	0	3.28167	0	0	0	0	8.49483	4.54578	0	0	0	6.13725	3.48866	5.27814	3.47765	0	0	0	4.52926	11.3437	12.5563	0	8.43973	0	22.5373	14.5026	6.40298	0	0
P-01158-3	Vejle Hospital	HEB.130	non-LC	0	0	Former	F	60-69	0	0	0	0	0	0	0	0	0	0	0	0	0	3.64266	5.49705	0	0	0	17.1882	8.07063	4.49072	0	0	12.9422	6.63845	13.3832	10.6823	10.3517	8.63256	4.17137	11.7846	24.3624	48.9189	16.1402	29.0571	4.54027	61.8131	29.7922	14.8396	3.00389	3.22821
P-01121-3	KUMC	HEB.115	non-LC	0	0	Current	M	60-69	0	0	0	0	0	0	0	0	0	0	0	0	0	0	0	0	0	0	7.71806	4.17137	0	0	0	8.8915	4.90369	8.09266	6.93588	7.43713	3.65933	0	6.80919	13.8242	26.8474	11.6744	23.479	3.91259	36.4904	19.3899	9.28155	0	0
P-00913-3	Marmara University	HEB.121	LC	Adenocarcinoma	IA	Current	M	70-79	3.56217	3.17831	0	0	0	3.57886	3.00585	3.33408	0	0	0	0	3.53435	4.59143	4.48015	0	4.02393	0	6.94974	4.55097	0	0	0	7.06036	3.99204	6.59458	3.74751	3.03139	3.58449	0	4.78968	7.75905	9.72704	3.41565	6.79254	0	17.6881	11.0808	5.84952	3.16185	0
P-01223-3	Vejle Hospital	HEB.130	non-LC	0	0	Former	M	80+	3.97386	3.39527	3.16162	3.32295	3.06148	4.38	3.7402	3.86816	3.50097	0	3.22281	3.37858	4.41339	5.98803	5.40934	3.15606	4.06844	0	10.8915	6.29764	3.41565	0	0	11.4447	6.43738	9.20884	6.18702	7.20592	6.84494	3.76497	7.11859	15.3401	19.0668	8.01523	11.6136	3.20023	41.202	21.6377	10.0274	3.83228	4.01186
P-01304-3	Marmara University	HEB.121	non-LC	0	0	Current	M	60-69	3.92935	3.69569	3.08374	3.26176	3.21725	4.07957	3.58999	3.92935	4.07401	3.21725	3.10599	3.65675	4.19084	6.4165	5.68199	3.28957	4.9197	3.0893	11.2234	5.96577	3.44476	0	0	11.4156	5.24381	8.60912	6.98467	10.4432	7.2001	4.0619	8.12004	13.6515	23.3178	11.3748	18.2516	4.44617	42.9966	21.9967	10.5182	4.61045	3.43122
P-00929-3	Marmara University	HEB.121	LC	Large Cell Carcinoma	IA	Current	F	50-59	3.71794	3.20612	0	0	0	4.19084	0	4.02393	3.1338	0	0	0	4.74722	7.48498	7.71316	3.06148	4.30211	0	14.7578	8.68481	4.80132	0	0	12.7199	7.00214	11.9629	7.9279	6.81	6.43155	3.49716	10.3384	18.5428	30.0149	10.3675	15.5148	3.57284	46.5855	25.946	12.7806	4.00588	3.3534
P-01338-3	Marmara University	HEB.121	non-LC	0	0	Current	M	50-59	3.13937	3.28957	0	0	0	3.42865	3.20056	3.81252	0	3.01698	3.50654	0	3.75689	5.19234	6.36086	0	4.69158	3.1338	10.222	7.10694	3.88142	0	0	11.0488	5.65719	10.2976	7.29908	9.6397	8.46938	4.22492	8.81873	15.573	29.2578	14.292	19.2998	4.31226	53.5832	28.8779	14.9351	4.22137	3.58686
P-01295-3	Marmara University	HEB.121	non-LC	0	0	Current	M	50-59	0	3.02811	0	0	0	4.03506	0	3.67344	0	3.07261	0	0	3.36746	6.49998	5.86561	0	4.06844	0	7.36895	4.67905	3.39236	0	0	10.5713	5.49417	9.8726	6.85076	8.92936	5.39519	3.56702	7.81145	19.358	27.4525	11.0779	21.9784	4.7431	41.8002	21.877	11.4639	3.79637	3.55693
P-01073-3	Marmara University	HEB.121	non-LC	0	0	Current	F	50-59	3.18387	0	0	0	0	3.37302	0	3.30626	0	0	0	0	4.08513	6.10489	6.17166	0	4.48572	0	12.9353	9.76197	5.33697	3.04885	0	10.2103	6.37333	11.9047	8.56254	5.3195	5.7911	3.61942	8.75468	19.4162	32.461	8.36458	17.2617	3.75333	39.7663	28.2197	13.2594	4.50271	4.23933
P-01010-3	KUMC	HEB.115	LC	Squamous Cell Carcinoma	IIB	Former	M	60-69	3.03923	0	0	0	0	3.48428	3.17275	3.95717	0	0	0	0	4.32437	5.95464	7.49054	0	4.48015	0	10.8217	6.7052	4.1667	0	0	11.6136	7.05454	12.1376	9.88425	7.73576	5.76781	4.44034	10.1404	20.7555	41.3138	11.3923	20.0568	5.2147	40.8431	21.6975	11.1646	3.81432	3.59284
P-01411-3	Marmara University	HEB.121	non-LC	0	0	Current	F	50-59	3.97943	3.06148	0	3.0893	3.01698	4.2576	3.32295	4.37444	3.28401	0	3.08374	0	4.51353	6.51111	7.02307	3.42865	5.03098	3.16162	10.6819	6.55382	3.92799	0	0	10.2103	6.58293	11.0022	8.07346	9.33693	7.02543	3.99204	10.6004	23.0266	37.2367	14.0009	24.6572	5.83768	35.0403	21.6975	10.0933	3.87418	4.17947
P-01172-3	Vejle Hospital	HEB.130	non-LC	0	0	Former	F	60-69	3.48052	0	0	0	0	0	0	0	0	0	0	0	3.2249	5.02	4.45865	0	3.66947	0	31.4847	13.157	6.29685	0	0	20.7004	7.77616	12.8034	8.59537	7.75848	13.3338	3.01993	11.0942	24.3542	34.1365	9.56192	18.5789	0	87.7771	44.9919	20.4809	4.73378	3.36566
P-00717-3	KUMC	HEB.115	LC	Adenocarcinoma	IIIA	Former	F	70-79	0	0	0	0	0	0	0	0	0	0	0	0	0	6.6987	4.71431	0	4.15297	0	19.1682	6.94515	0	0	0	14.5714	5.51299	9.8566	5.75463	6.51492	8.99024	0	10.5049	24.2953	29.7758	8.6602	19.9933	0	62.3451	28.9426	12.9616	0	0
P-00921-3	Marmara University	HEB.121	LC	Squamous Cell Carcinoma	IIIA	Current	M	70-79	0	0	0	0	0	0	0	0	0	0	0	0	3.01373	6.90995	5.81484	0	4.25857	0	13.2159	4.77627	0	0	0	9.79766	3.9983	7.65239	3.75076	5.29492	7.24573	0	8.70146	19.8754	24.531	8.89595	20.229	0	35.6434	15.9573	7.72274	0	0
P-00957-3	Marmara University	HEB.121	non-LC	0	0	Current	F	50-59	0	0	0	0	0	0	0	0	0	0	0	0	0	6.32069	3.28602	0	0	0	17.4591	6.94515	4.13975	0	0	11.2121	5.38333	9.24956	7.00409	5.71927	5.6898	0	7.85867	19.6986	25.7685	10.0334	16.3983	0	55.1083	23.3012	14.0188	3.05446	0
P-01339-3	Marmara University	HEB.121	non-LC	0	0	Current	M	50-59	0	0	0	0	0	0	0	0	0	0	0	0	0	7.06561	3.06374	0	0	0	10.9764	4.59946	0	0	0	10.5638	4.81163	9.26135	5.93144	5.60729	6.2497	0	8.1062	22.4095	27.1829	11.0942	18.8735	0	45.7564	22.5961	10.3185	0	0
P-01464-3	Vejle Hospital	HEB.130	LC	Small Cell Carcinoma	IVB	Current	F	60-69	0	0	0	0	0	0	0	0	0	0	0	0	0	8.73354	4.78656	0	3.79173	0	12.6855	4.98845	0	0	0	10.1513	4.92951	9.09043	6.01395	9.67979	8.98435	0	9.63264	34.49	32.7222	16.4573	32.4865	4.56999	49.6379	23.7713	11.5519	0	0
P-01369-3	Marmara University	HEB.121	non-LC	0	0	Current	F	50-59	0	0	0	0	0	0	0	0	0	0	0	0	0	3.54721	3.84731	0	0	0	14.6893	7.26341	0	0	0	10.1984	4.61125	10.3281	7.16322	6.56206	4.51105	0	8.05905	17.6949	32.3686	9.79766	17.8717	0	46.9325	24.8877	9.41996	0	0
P-01439-3	Vejle Hospital	HEB.130	non-LC	0	0	Former	M	0-49	0	0	0	0	0	0	0	0	0	0	0	0	0	4.68652	4.48088	0	3.40828	0	10.5638	5.17115	0	0	0	9.93911	5.00023	10.0334	7.81741	6.66226	6.88032	0	8.9372	22.2916	38.3203	10.7996	21.5844	3.21443	47.3442	26.4156	12.4917	0	0
P-01007-3	KUMC	HEB.115	non-LC	0	0	Current	F	70-79	0	0	0	0	0	0	0	0	0	0	0	0	0	7.477	5.85375	0	7.42697	0	15.6322	7.77616	3.78023	0	0	14.8071	7.34592	13.3338	10.446	11.8015	10.9764	3.68003	12.6266	36.1989	44.5075	17.2234	44.4486	5.53067	52.5789	23.9475	11.7868	3.61227	0
P-01273-3	Vejle Hospital	HEB.130	non-LC	0	0	Former	M	70-79	0	0	0	0	0	0	0	0	0	0	0	0	0	3.56506	3.71296	0	0	0	11.7342	5.84691	0	0	0	9.74188	3.86647	7.71364	4.44685	3.35191	4.1776	0	5.75717	12.3325	18.3151	5.35031	10.0291	0	39.9538	22.973	10.0051	3.50701	0
P-00939-3	Marmara University	HEB.121	non-LC	0	0	Current	M	50-59	0	0	0	0	0	0	0	0	0	0	0	0	0	0	0	0	0	0	9.16153	3.15446	0	0	0	8.6111	0	6.7384	3.54936	6.19394	3.71689	0	4.48274	9.4188	20.9473	8.59315	11.8538	0	39.4786	17.0989	7.45537	0	0
P-01520-3	Vejle Hospital	HEB.130	LC	Adenocarcinoma	IA	Former	F	70-79	0	0	0	0	0	0	0	0	0	0	0	0	0	0	0	0	0	0	8.26408	0	0	0	0	8.31195	0	5.29646	0	7.85125	4.13572	0	3.92032	8.24015	16.3408	9.26324	18.3749	0	41.7954	19.4127	8.96737	0	0
P-01303-3	Marmara University	HEB.121	LC	Adenocarcinoma	IIA	Former	M	70-79	0	0	0	0	0	0	0	0	0	0	0	0	0	0	0	0	0	0	7.1991	3.59124	0	0	0	5.07508	0	5.91273	0	0	0	0	4.05793	11.6743	14.905	0	5.99051	0	31.0457	17.2768	7.57989	0	0
P-00968-3	Marmara University	HEB.121	non-LC	0	0	Current	F	50-59	0	0	0	0	0	0	0	0	0	0	0	0	0	0	0	0	0	0	0	0	0	0	0	0	0	0	0	0	0	0	0	4.1058	5.04517	0	4.23145	0	9.70267	4.91196	0	0	0
P-01166-3	Vejle Hospital	HEB.130	non-LC	0	0	Former	F	60-69	0	0	0	0	0	0	0	0	0	0	0	0	0	5.20338	3.46836	0	0	0	8.25212	3.77074	0	0	0	9.99914	5.51784	10.059	8.12049	8.27006	6.14009	0	7.91707	20.9473	29.8007	14.1273	22.8616	4.09383	42.9836	19.4127	11.3453	3.40624	3.0565
P-01262-3	Vejle Hospital	HEB.130	non-LC	0	0	Never	M	0-49	0	0	0	0	0	0	0	0	0	0	0	0	0	3.70727	5.9828	0	0	0	21.3062	10.5137	4.94345	0	0	13.888	6.40335	13.529	9.68803	7.00166	8.1863	0	10.2385	25.8526	46.1894	11.6145	22.0839	0	61.0545	33.0645	14.1329	3.17506	0
P-01048-3	Marmara University	HEB.121	non-LC	0	0	Current	F	50-59	0	0	0	0	0	0	0	0	0	0	0	0	0	3.1157	6.06814	0	3.04744	0	12.3325	6.83413	0	0	0	11.435	5.94863	12.3923	8.8923	7.27688	6.67857	3.30404	8.99999	18.8535	44.4549	13.2299	22.0241	3.73484	46.4299	24.2786	11.5232	0	0
P-01110-3	KUMC	HEB.115	LC	Adenocarcinoma	IIIA	Never	M	60-69	0	0	0	0	0	0	0	0	0	0	0	0	0	0	5.1408	0	3.14983	0	12.6914	6.56489	3.62714	0	0	14.6059	6.7025	12.9906	9.87948	11.6743	9.08973	3.31002	11.5547	22.8616	50.0768	17.0587	31.2363	4.35111	52.849	27.7805	13.8956	3.67892	3.08021
P-01039-3	Marmara University	HEB.121	LC	Squamous Cell Carcinoma	IA	Current	M	60-69	0	0	0	0	0	0	0	0	0	0	0	0	0	0	3.52844	0	0	0	12.5172	5.62965	0	0	0	11.282	3.89466	7.97639	4.55924	5.4238	4.08874	0	5.17678	9.75856	20.8704	7.77641	12.6349	0	40.5169	20.7528	8.47141	0	0
P-01353-3	Marmara University	HEB.121	non-LC	0	0	Current	F	50-59	0	0	0	0	0	0	0	0	0	0	0	0	0	3.17871	3.13923	0	0	0	8.15284	3.75939	0	0	0	9.04686	3.35947	6.20603	3.58295	4.571	5.30029	0	5.31206	9.91737	14.5172	5.01211	10.8702	0	32.8737	17.1704	8.08931	0	0
P-01020-3	KUMC	HEB.115	LC	Squamous Cell Carcinoma	IA	Current	M	70-79	0	0	0	0	0	0	0	0	0	0	0	0	0	4.12075	5.83008	0	4.66794	0	11.6349	4.78861	0	0	0	13.0466	4.53572	9.81738	5.5179	12.8113	8.32341	0	7.84699	15.576	28.46	15.9878	28.3423	3.33006	44.9357	21.7678	9.7849	0	0
P-00974-3	Marmara University	HEB.121	non-LC	0	0	Current	M	60-69	0	0	0	0	0	0	0	0	0	0	0	0	0	5.36747	3.44947	0	0	0	13.9289	7.02945	4.03581	0	0	10.4585	4.29458	10.4585	7.04121	5.71787	5.30617	0	8.02932	15.8113	28.6953	9.31742	16.8701	0	54.7291	25.7683	14.4239	0	3.07428
P-01050-3	Marmara University	HEB.121	non-LC	0	0	Former	M	60-69	0	0	0	0	0	0	0	0	0	0	0	0	0	4.66794	3.35922	0	0	0	10.2232	4.48867	0	0	0	8.67631	4.48867	8.45281	6.64127	5.50026	4.85919	0	7.17649	16.2231	25.577	10.0821	15.1054	0	44.876	22.6635	12.0357	0	0
P-00969-3	Marmara University	HEB.121	non-LC	0	0	Former	M	50-59	0	0	0	0	0	0	0	0	0	0	0	0	0	7.52265	3.79921	0	3.43819	0	6.58245	3.08305	0	0	0	6.07664	3.37123	6.72361	5.24148	5.50026	4.49455	0	7.05297	22.4589	20.7528	10.4291	19.0467	3.35947	34.8442	16.8719	8.6147	0	0
P-01006-3	KUMC	HEB.115	non-LC	0	0	Former	M	50-59	0	0	0	0	0	0	0	0	0	0	0	0	0	7.8104	8.40849	0	4.15459	0	24.2827	13.1054	6.12369	0	0	16.5172	7.78818	15.7525	13.1054	7.84699	7.57056	3.86525	12.3407	37.2274	54.4719	12.6349	26.5772	3.78291	65.359	36.9938	15.7375	3.5698	3.25338
P-01425-3	Vejle Hospital	HEB.130	LC	Squamous Cell Carcinoma	IIIA	Former	M	70-79	0	0	0	0	0	0	0	0	0	0	0	0	0	8.54391	8.97839	0	5.7793	0	12.929	6.48835	0	0	0	10.7526	5.6767	10.5173	7.75289	7.27647	7.19413	0	9.4233	27.6362	39.9344	12.7525	25.4005	3.3183	40.5169	22.1261	10.8417	3.40861	3.0504
P-01082-3	Marmara University	HEB.121	non-LC	0	0	Current	F	50-59	0	0	0	0	0	0	0	0	0	0	0	0	3.05462	9.46931	8.17715	0	6.45067	0	11.4584	5.3944	0	0	0	10.0056	4.918	11.4584	7.39999	9.92325	6.4707	0	11.8114	30.5193	44.1717	16.3995	36.4624	5.40028	37.0535	20.6334	10.6028	3.03248	0
P-01331-3	Marmara University	HEB.121	non-LC	0	0	Former	F	60-69	0	0	0	0	0	0	0	0	0	0	0	0	0	0	0	0	0	0	10.7829	3.25746	0	0	0	8.09564	3.06564	6.86122	3.76553	4.81286	3.69813	0	4.54324	7.62364	17.1205	5.34694	11.0476	0	38.1564	16.0926	8.54286	0	0
P-01038-3	Marmara University	HEB.121	LC	Adenocarcinoma	IA	Former	M	50-59	0	0	0	0	0	0	0	0	0	0	0	0	0	0	0	0	0	0	4.10253	0	0	0	0	5.94329	0	3.6722	0	3.39743	0	0	3.73442	6.3789	10.0617	3.43372	7.22945	0	19.0672	11.0482	4.99815	0	0
P-01208-3	Vejle Hospital	HEB.130	non-LC	0	0	Former	F	60-69	0	0	0	0	0	0	0	0	0	0	0	0	0	0	0	0	0	0	7.11535	3.68257	0	0	0	9.9061	4.21659	7.57696	4.08697	7.70144	4.63138	0	6.29593	8.95155	13.471	8.59361	10.2174	3.22117	29.0064	15.4553	7.93784	0	0
P-01138-3	KUMC	HEB.115	non-LC	0	0	Current	F	60-69	0	0	0	0	0	0	0	0	0	0	0	0	0	0	0	0	0	0	8.25126	4.95804	0	0	0	7.62882	4.60546	6.72637	5.76179	3.55815	0	0	4.16993	11.0994	15.0438	4.19067	11.4627	0	36.5599	19.0141	10.1989	0	2.99814
P-01096-3	Marmara University	HEB.121	non-LC	0	0	Former	M	50-59	0	0	0	0	0	0	0	0	0	0	0	0	0	0	0	0	0	0	4.41361	0	0	0	0	5.03064	0	4.72471	3.76553	3.36633	0	0	4.09734	8.85298	13.6942	4.95804	7.29688	0	24.6469	14.7118	6.76505	0	0
P-01284-3	Marmara University	HEB.121	LC	Squamous Cell Carcinoma	IIIA	Current	M	60-69	0	0	0	0	0	0	0	0	0	0	0	0	0	0	0	0	0	0	0	0	0	0	0	4.19585	0	4.10253	3.44928	3.7396	0	0	0	8.15789	10.6325	5.32101	9.12792	0	16.8893	12.2693	4.47291	0	0
P-01415-3	Marmara University	HEB.121	non-LC	0	0	Current	F	60-69	0	0	0	0	0	0	0	0	0	0	0	0	0	0	0	0	0	0	15.4072	8.77517	4.46028	0	0	11.7221	6.78342	12.241	9.95798	7.27613	5.67363	3.60481	8.05415	21.8467	35.7282	11.6702	20.8077	4.08697	51.5232	24.2216	12.9595	3.61348	0
P-01000-3	KUMC	HEB.115	LC	Adenocarcinoma	IIB	Current	M	50-59	0	0	0	0	0	0	0	0	0	0	0	0	0	0	0	0	0	0	6.38927	4.79212	0	0	0	8.83223	4.55361	8.36537	6.8301	5.96403	4.51213	0	6.25962	15.2514	27.3551	9.58963	15.4591	3.11749	36.8792	20.8205	11.5791	0	0
P-01293-3	Marmara University	HEB.121	non-LC	0	0	Current	M	60-69	0	0	0	0	0	0	0	0	0	0	0	0	0	0	0	0	0	0	4.78175	2.98788	0	0	0	6.12998	3.27301	6.91827	4.78175	7.78961	4.29955	0	5.88624	12.9157	27.3031	10.4768	16.5493	4.34621	29.7508	18.2172	9.50884	0	0
P-00993-3	KUMC	HEB.115	non-LC	0	0	Current	F	60-69	0	0	0	0	0	0	0	0	0	0	0	0	0	0	4.10027	0	0	0	16.3969	5.57725	0	0	0	13.5808	3.1028	8.38214	4.64052	7.78649	4.18028	0	5.29028	15.6929	31.4549	10.0608	16.6135	0	55.4658	25.9625	10.9734	0	0
P-01328-3	Marmara University	HEB.121	non-LC	0	0	Current	M	50-59	0	0	0	0	0	0	0	0	0	0	0	0	0	3.88746	3.19052	0	0	0	9.6276	0	0	0	0	10.115	0	6.0375	3.49264	7.94894	5.65306	0	5.87506	17.2634	27.0129	9.35684	17.6967	0	47.3381	21.329	8.8481	0	0
P-01014-3	KUMC	HEB.115	non-LC	0	0	Former	M	50-59	0	0	0	0	0	0	0	0	0	0	0	0	0	3.72253	3.81298	0	0	0	7.58073	0	0	0	0	8.70704	0	5.18198	0	7.89479	5.2632	0	5.61516	18.5091	24.7379	8.21969	19.3215	0	32.8321	15.3333	5.89466	0	0
P-01232-3	Vejle Hospital	HEB.130	LC	Squamous Cell Carcinoma	IIB	Current	M	70-79	0	0	0	0	0	0	0	0	0	0	0	0	0	4.09495	3.0522	0	0	0	6.81723	0	0	0	0	5.35525	0	4.18028	0	0	0	0	4.5593	12.6601	18.6174	3.76878	9.6276	0	28.3613	15.0608	6.48315	0	0
P-01124-3	KUMC	HEB.115	non-LC	0	0	Current	F	50-59	0	0	0	0	0	0	0	0	0	0	0	0	0	4.1854	0	0	0	0	0	0	0	0	0	0	0	3.47098	0	0	0	0	0	14.2848	15.3138	0	9.89835	0	15.3333	10.3739	4.09109	0	0
P-01437-3	Vejle Hospital	HEB.130	non-LC	0	0	Never	M	70-79	0	0	0	0	0	0	0	0	0	0	0	0	0	6.61688	4.6323	0	0	0	7.10963	0	0	0	0	10.3857	3.68214	8.86949	5.57184	8.92364	7.11505	0	6.56815	25.117	32.7551	13.6891	23.1129	0	35.9401	20.3478	8.63013	0	0
P-00989-3	KUMC	HEB.115	non-LC	0	0	Former	M	60-69	0	0	0	0	0	0	0	0	0	0	0	0	0	0	4.74403	0	0	0	22.4629	11.3063	3.09738	0	0	12.9309	4.87876	12.8226	9.68175	7.40745	5.39857	0	7.72151	25.5504	51.1775	9.51929	24.0337	0	64.7955	32.0142	11.8454	0	0
P-01530-3	Vejle Hospital	HEB.130	LC	unknown	IIIB	Current	F	70-79	0	0	0	0	0	0	0	0	0	0	0	0	0	9.37319	10.9164	0	3.69593	0	15.4221	6.63854	0	0	0	13.9599	6.33532	13.6891	9.19439	6.52483	9.19439	0	13.9599	43.7536	54.0498	15.3679	31.3466	3.75795	48.9199	28.3068	12.7718	0	0
P-01157-3	Vejle Hospital	HEB.130	LC	Squamous Cell Carcinoma	IIIA	Former	F	70-79	0	0	0	0	0	0	0	0	0	0	0	0	0	7.05319	8.20252	0	5.67512	0	15.3138	7.245	3.9637	0	0	16.776	6.34614	13.0392	9.9525	15.8012	13.9599	0	17.3718	52.4782	62.0172	24.9004	60.0117	8.16554	58.0299	31.0873	13.8073	0	0
P-01103-3	Marmara University	HEB.121	non-LC	0	0	Current	M	50-59	0	0	0	0	0	0	0	0	0	0	0	0	0	0	0	0	0	0	12.6023	5.80641	0	0	0	9.73545	4.16537	5.73347	3.92575	5.29584	4.54045	0	4.54566	10.3088	14.0099	5.51466	8.68271	0	45.8344	22.5388	9.53274	0	0
P-01403-3	Marmara University	HEB.121	non-LC	0	0	Current	F	50-59	0	0	0	0	0	0	0	0	0	0	0	0	0	0	0	0	0	0	8.66707	3.59237	0	0	0	9.41753	4.34249	6.66089	4.04556	6.31701	4.65506	0	5.65011	7.57275	17.4516	6.30138	10.9864	0	38.6756	16.572	7.63102	0	0
P-01556-3	Vejle Hospital	HEB.130	LC	Squamous Cell Carcinoma	unknown	Former	M	80+	0	0	0	0	0	0	0	0	0	0	0	0	0	2.99815	4.45424	0	3.57851	0	8.13553	4.70194	0	0	0	10.1003	4.99889	7.76555	4.48314	8.23454	6.33264	3.07148	7.08294	10.4651	16.9822	8.7713	14.3749	3.23816	33.0798	16.787	7.98556	0	0
P-00914-3	Marmara University	HEB.121	LC	Adenocarcinoma	IA	Current	M	60-69	0	0	0	0	0	0	0	0	0	0	0	0	0	5.10091	3.21705	0	0	0	7.65612	5.68137	3.04544	0	0	6.83283	4.75404	6.92662	5.07182	3.86324	3.51944	0	4.87907	12.863	16.0435	5.75431	9.07356	0	25.9801	17.1632	8.00168	0	0
P-00909-3	Marmara University	HEB.121	LC	Adenocarcinoma	IA	Current	M	60-69	0	0	0	0	0	0	0	0	0	0	0	0	0	3.97563	3.08469	0	0	0	6.38474	4.33207	0	0	0	8.33876	5.11871	9.06835	6.0565	4.72799	3.56632	0	5.88456	12.5502	21.3637	8.71919	12.7587	0	28.3464	16.572	7.1583	0	0
P-01402-3	Marmara University	HEB.121	non-LC	0	0	Former	M	60-69	0	0	0	0	0	0	0	0	0	0	0	0	0	3.85344	3.12542	0	0	0	5.51466	3.83199	0	0	0	6.90578	4.1237	6.45768	4.91553	6.55668	3.82678	3.30588	6.1086	11.7682	21.3116	12.7066	14.0621	3.37359	28.7228	15.6584	7.24425	0	0
P-01357-3	Marmara University	HEB.121	non-LC	0	0	Former	M	50-59	0	0	0	0	0	0	0	0	0	0	0	0	0	3.68543	4.5968	0	0	0	13.3843	6.90057	4.28519	0	0	9.9804	4.60296	9.7146	7.63007	5.53549	4.26956	0	6.8641	15.6263	31.2284	8.45341	15.3656	0	41.2051	20.3346	10.0592	0	0
P-00977-3	Marmara University	HEB.121	non-LC	0	0	Current	M	50-59	0	0	0	0	0	0	0	0	0	0	0	0	0	3.23742	3.99091	0	0	0	9.03187	5.61364	3.16524	0	0	9.62079	4.22268	8.27623	6.65047	6.66089	4.8426	0	6.8172	13.3843	32.5861	8.31792	15.3135	3.44131	37.1689	19.2595	9.52737	0	0
P-01326-3	Marmara University	HEB.121	non-LC	0	0	Former	F	50-59	0	0	0	0	0	0	0	0	0	0	0	0	0	0	3.2476	0	0	0	6.3118	0	0	0	0	6.18675	3.13919	6.67652	5.01973	6.84846	4.11849	0	7.1142	12.7587	25.486	8.64623	17.9209	3.21212	26.8943	12.2192	5.8047	0	0
P-01489-3	Vejle Hospital	HEB.130	non-LC	0	0	Never	F	70-79	3.82124	0	0	0	0	3.10337	0	0	0	0	0	0	0	5.36881	6.3315	0	4.51788	0	23.6103	9.9748	5.07406	0	0	14.8572	7.1648	10.9403	7.22378	9.05232	7.51331	3.54657	9.00942	18.5076	28.8778	12.2278	20.3872	4.17897	60.2774	27.9761	14.5801	5.03823	4.1519
P-01054-3	Marmara University	HEB.121	non-LC	0	0	Current	F	50-59	0	0	0	0	0	0	0	0	0	0	0	0	0	3.15655	0	0	0	0	7.69026	0	0	0	0	6.39277	3.19824	4.57558	0	4.88646	3.09106	0	4.67742	8.1943	11.8523	4.81678	9.54572	0	26.505	12.349	6.62618	0	0
P-01131-3	KUMC	HEB.115	LC	Adenocarcinoma	IIB	Former	M	70-79	0	0	0	0	0	0	0	0	0	0	0	0	0	3.2948	3.11401	0	0	0	11.0476	3.96995	0	0	0	11.3695	4.52735	7.55085	4.54343	6.64474	6.77878	0	6.70908	11.3158	21.5688	7.0254	16.4675	0	41.9877	19.3159	9.49267	3.77129	3.16777
P-01104-3	Marmara University	HEB.121	LC	Adenocarcinoma	IIIB	Current	M	60-69	0	0	0	0	0	0	0	0	0	0	0	0	0	7.7305	6.23576	0	3.01298	0	35.6016	16.2527	9.07377	0	0	23.4492	9.15422	19.152	13.7302	12.0669	11.0476	4.06106	14.2132	35.3864	51.8707	18.5076	30.8674	4.94006	92.2307	43.7335	22.2564	5.09261	4.70109
P-00911-3	Marmara University	HEB.121	non-LC	0	0	Former	M	50-59	0	0	0	0	0	0	0	0	0	0	0	0	0	3.67766	0	0	0	0	4.95614	3.12322	0	0	0	4.05034	0	4.57022	3.39652	0	0	0	4.9079	10.9403	14.2669	3.52514	6.88064	0	24.5984	13.1108	7.92607	3.64079	0
P-01198-3	Vejle Hospital	HEB.130	LC	Squamous Cell Carcinoma	IVB	Former	M	80+	0	0	0	0	0	0	0	0	0	0	0	0	0	5.40072	3.06615	0	0	0	5.20807	3.84133	0	0	0	6.34452	4.2808	6.15153	4.44159	4.5863	3.87348	0	6.88064	14.5889	14.7499	7.25059	12.6034	3.16073	20.1871	13.7094	8.11645	4.07578	3.57011
P-00960-3	Marmara University	HEB.121	non-LC	0	0	Former	M	50-59	3.60321	0	0	0	0	0	0	0	0	0	0	0	3.2044	7.11875	6.95385	0	4.50193	0	14.2132	8.72519	4.47375	0	0	9.49209	5.77627	10.0767	7.1648	4.16825	5.51361	0	9.01478	22.9119	26.7274	6.00142	15.0719	0	34.6254	22.6376	11.0159	5.01648	3.92897
P-00975-3	Marmara University	HEB.121	non-LC	0	0	Former	M	60-69	0	0	0	0	0	0	0	0	0	0	0	0	0	5.42199	5.62942	0	0	0	11.4767	7.23987	3.93779	0	0	10.5112	6.50535	11.7986	9.18639	5.58865	7.60447	0	9.30438	28.0175	40.2849	9.35801	17.917	3.71271	44.552	26.3416	13.2196	4.21171	3.61905
P-01027-3	KUMC	HEB.115	non-LC	0	0	Current	M	50-59	0	0	0	0	0	0	0	0	0	0	0	0	0	5.14543	7.09747	0	4.89547	0	12.3351	6.29627	4.0825	0	0	12.6034	6.693	13.8912	9.15422	10.0284	5.49752	2.99997	9.65299	26.1361	41.7389	15.2866	34.7407	5.56185	39.2058	22.9644	11.696	4.28783	3.5103
P-01330-3	Marmara University	HEB.121	LC	Adenocarcinoma	IB	Current	M	50-59	0	0	0	0	0	0	0	0	0	0	0	0	0	3.62381	0	0	0	0	10.0589	5.21447	0	0	0	7.43273	3.0242	6.45289	4.10277	3.77809	3.49193	0	5.15393	8.90266	15.7321	5.09339	9.61843	0	36.9291	22.9538	8.45279	2.99186	0
P-01503-3	Vejle Hospital	HEB.130	LC	Adenocarcinoma	IA	Former	F	60-69	0	0	0	0	0	0	0	0	0	0	0	0	0	3.98686	3.36601	0	3.67642	0	7.99425	3.89365	0	0	0	8.29704	3.32685	4.77968	3.93217	5.02734	4.83472	0	5.01083	10.6096	13.3082	6.30978	10.0314	0	33.5964	15.7048	9.03505	0	0
P-01373-3	Marmara University	HEB.121	non-LC	0	0	Current	M	50-59	0	0	0	0	0	0	0	0	0	0	0	0	0	0	0	0	0	0	6.55748	3.07373	0	0	0	7.60889	3.24981	5.46764	0	6.43087	4.26236	0	5.03835	7.25657	13.6387	8.59984	14.0794	0	30.3199	15.3234	6.86953	0	0
P-01144-3	KUMC	HEB.115	non-LC	0	0	Former	F	70-79	0	0	0	0	0	3.56594	0	3.56594	3.00301	0	0	0	3.42914	5.04986	3.6659	0	3.18188	0	8.73749	4.75216	4.00921	0	0	8.08784	4.78518	8.67692	7.42722	3.9927	3.49193	0	5.88045	12.7574	14.7404	5.71532	9.53584	0	35.3445	18.0476	11.2938	4.41105	4.07933
P-01094-3	Marmara University	HEB.121	non-LC	0	0	Current	M	50-59	0	0	0	0	0	0	0	0	0	0	0	0	0	4.10788	3.51332	0	0	0	8.0438	4.54303	0	0	0	8.6494	4.77418	7.9392	5.62726	4.57605	4.39994	0	6.81619	11.5458	21.7942	7.08592	9.83868	0	37.8035	19.8461	9.41599	3.53558	0
P-01412-3	Marmara University	HEB.121	non-LC	0	0	Current	M	50-59	0	0	0	0	0	0	0	0	0	0	0	0	0	4.6762	0	0	0	0	6.71711	3.81661	0	0	0	5.33005	3.89365	6.00154	4.77418	5.07687	3.39288	0	5.32454	12.7574	15.3464	7.42722	13.804	0	28.846	18.0476	7.81073	0	0
P-01359-3	Marmara University	HEB.121	non-LC	0	0	Current	M	50-59	0	0	0	0	0	0	0	0	0	0	0	0	0	3.47649	3.11875	0	0	0	11.766	7.22354	3.18928	0	0	9.93779	5.30803	9.09536	7.90616	4.58155	4.58706	0	6.71711	14.6302	24.5509	7.58687	14.0794	0	40.4275	25.5719	11.5061	3.45401	0
P-01030-3	KUMC	HEB.115	non-LC	0	0	Current	F	50-59	0	0	0	0	0	0	0	0	0	0	0	0	0	3.4081	3.29236	0	3.03458	0	8.91367	4.18532	0	0	0	9.12839	4.88425	8.64389	6.16666	6.03456	3.67903	0	6.95931	14.2997	26.0399	10.081	17.9361	3.12325	32.941	18.3745	7.9522	0	0
P-01047-3	Marmara University	HEB.121	non-LC	0	0	Current	F	50-59	0	0	0	0	0	0	0	0	0	0	0	0	0	4.55516	5.34986	0	3.27131	0	10.4994	5.64927	0	0	0	11.2153	5.16493	10.3893	7.69697	8.97423	6.78867	3.06822	8.61086	20.1957	39.6157	14.3548	25.709	4.30088	41.2478	21.4815	10.9672	3.37246	0
P-00915-3	Marmara University	HEB.121	non-LC	0	0	Current	M	60-69	0	0	0	0	0	0	0	0	0	0	0	0	0	0	3.07717	0	0	0	12.8556	6.88548	3.67008	0	0	10.907	5.32938	7.46769	5.65583	4.13793	4.54051	3.23488	6.43931	8.68661	17.4339	5.21513	7.44593	0	42.3646	25.4876	10.5431	4.63372	4.04455
P-01075-3	Marmara University	HEB.121	non-LC	0	0	Former	M	50-59	0	0	0	0	0	0	0	0	0	0	0	0	0	0	0	0	0	0	5.89522	0	0	0	0	7.99552	3.4416	4.93222	3.98561	4.45347	4.06177	0	4.72005	7.84859	12.2623	4.69284	7.85948	0	25.4876	13.6389	6.47846	0	0
P-00980-3	KUMC	HEB.115	non-LC	0	0	Current	F	60-69	0	0	0	0	0	0	0	0	0	0	0	0	0	0	0	0	3.03434	0	9.86207	5.19337	3.10976	0	0	11.3914	5.94963	8.45261	6.25432	7.76697	5.72656	3.78976	6.67872	9.18181	18.1418	10.3519	13.7864	3.1152	40.1576	20.0858	10.8846	4.71081	4.06106
P-01225-3	Vejle Hospital	HEB.130	non-LC	0	0	Never	M	50-59	0	0	0	0	0	0	0	0	0	0	0	0	0	0	0	0	0	0	21.5725	10.009	5.97683	0	0	11.7724	7.63094	12.3167	9.60085	8.57233	6.75489	3.67008	8.9206	16.9439	30.3978	14.113	15.2017	4.14337	71.6889	31.5527	17.1652	5.1293	4.77138
P-01202-3	Vejle Hospital	HEB.130	non-LC	0	0	Never	F	50-59	0	0	0	0	0	0	0	0	0	0	0	0	0	3.5269	3.8535	0	0	0	11.7724	7.718	4.10529	0	0	13.2965	7.02695	8.37643	9.78044	7.67991	7.68535	4.35554	8.31657	16.8895	33.6131	10.1777	15.7462	4.34466	53.9009	30.9461	13.3635	4.54562	4.24828
P-01290-3	Marmara University	HEB.121	LC	Squamous Cell Carcinoma	IIIA	Current	M	60-69	0	0	0	0	0	0	0	0	0	0	0	0	0	0	0	0	0	0	6.67872	4.73093	0	0	0	6.74945	4.35554	6.06389	5.74832	5.89522	3.39808	0	4.99751	8.41996	14.2219	9.30698	14.0585	3.38176	32.7659	18.9285	8.7695	3.49393	3.65361
P-01329-3	Marmara University	HEB.121	LC	Adenocarcinoma	IA	Former	F	60-69	0	0	0	0	0	0	0	0	0	0	0	0	0	0	4.14798	0	0	0	11.2281	6.45563	4.05633	0	0	9.43759	5.17161	7.76697	6.16726	0	3.69728	0	6.97798	12.5888	22.4984	4.21409	8.87163	0	31.3872	19.149	9.50204	3.52146	2.99289
P-01380-3	Marmara University	HEB.121	non-LC	0	0	Former	M	50-59	0	0	0	0	0	0	0	0	0	0	0	0	0	0	3.37699	0	0	0	9.35596	6.6896	3.95841	0	0	10.3736	6.16726	10.9016	9.4267	6.81474	4.99207	3.34368	6.51549	11.8268	28.3272	11.1193	15.0384	3.96385	39.7714	24.0543	11.8761	4.6172	3.76373
P-01247-3	Vejle Hospital	HEB.130	non-LC	0	0	Current	M	70-79	0	0	0	0	0	0	0	0	0	0	0	0	3.47336	4.01413	8.99965	0	4.56026	0	30.6702	19.5031	8.9587	3.66464	3.37088	24.0235	12.3711	23.8056	21.8993	19.3942	23.3154	7.75065	28.3817	58.5404	79.8439	32.8501	59.796	10.956	88.4987	51.4716	21.5739	6.53904	5.33855
P-00950-3	Marmara University	HEB.121	LC	Squamous Cell Carcinoma	IA	Former	F	70-79	0	0	0	0	0	0	0	0	0	0	0	0	0	0	0	0	0	0	9.30249	3.33313	0	0	0	5.89535	0	3.89682	0	0	0	0	2.99271	4.51639	10.4704	0	3.91915	0	37.052	18.9239	8.38809	0	0
P-01081-3	Marmara University	HEB.121	non-LC	0	0	Current	M	60-69	0	0	0	0	0	0	0	0	0	0	0	0	0	0	0	0	0	0	5.94561	0	0	0	0	7.71593	0	3.61218	0	4.1145	0	0	3.57869	5.73902	14.4958	4.5443	7.11831	0	28.6384	13.4454	6.51912	0	0
P-00941-3	Marmara University	HEB.121	non-LC	0	0	Current	F	50-59	0	0	0	0	0	0	0	0	0	0	0	0	0	0	0	0	0	0	0	0	0	0	0	3.28848	0	0	0	3.14897	0	0	0	3.01504	5.99028	0	6.34206	0	15.328	6.74131	3.42641	0	0
P-01441-3	Vejle Hospital	HEB.130	LC	Other	IIIA	Former	M	70-79	0	0	0	0	0	0	0	0	0	0	0	0	0	0	0	0	0	0	5.29794	0	0	0	0	5.17512	0	4.52756	3.82984	0	0	0	3.80194	7.20767	8.72703	0	5.38727	0	23.3791	13.4454	7.99487	0	3.30114
P-01025-3	KUMC	HEB.115	non-LC	0	0	Former	F	50-59	0	0	0	0	0	0	0	0	0	0	0	0	0	0	0	0	0	0	10.0401	5.88977	0	0	0	10.9343	5.47102	8.80524	7.4981	6.71621	4.34335	0	5.80043	11.197	22.8922	10.1351	14.328	3.19361	46.2235	25.2079	12.4758	3.43779	0
P-01301-3	Marmara University	HEB.121	non-LC	0	0	Current	M	50-59	0	0	0	0	0	0	0	0	0	0	0	0	0	0	0	0	0	0	9.16839	4.59454	0	0	0	11.8677	5.58268	8.97285	7.52044	8.62088	5.15279	3.4001	7.40873	13.2655	29.1145	14.0484	16.5097	3.65683	42.5531	20.1802	9.82443	3.5289	3.54598
P-00931-3	Marmara University	HEB.121	non-LC	0	0	Former	M	60-69	0	0	0	0	0	0	0	0	0	0	0	0	0	0	0	0	0	0	10.2301	5.7781	0	0	0	7.34171	3.5173	8.10694	7.28586	3.23826	3.21594	0	4.91274	11.0852	24.4051	5.66085	11.1411	0	44.1013	24.6364	10.1893	3.19865	0
P-01554-3	Vejle Hospital	HEB.130	non-LC	0	0	Never	M	60-69	0	0	0	0	0	0	0	0	0	0	0	0	0	0	3.11757	0	0	0	7.27469	5.85069	0	0	0	11.3646	5.10813	9.74391	7.79413	3.71264	4.77876	0	7.43107	12.8741	30.9659	7.02895	11.0293	0	35.8493	24.7507	11.1072	3.39224	3.1531
P-01438-3	Vejle Hospital	HEB.130	non-LC	0	0	Never	M	50-59	0	0	0	0	0	0	0	0	0	0	0	0	0	0	3.58434	0	0	0	10.4145	5.83952	3.39452	0	0	12.1472	6.0517	11.0293	9.0343	6.55985	5.04672	3.81868	8.54267	17.8527	43.0439	8.97843	15.4467	0	46.3383	24.8078	12.4758	4.00153	3.18726
P-01271-3	Vejle Hospital	HEB.130	LC	Adenocarcinoma	IVB	Current	M	60-69	0	0	0	0	0	0	0	0	0	0	0	0	0	0	0	0	0	0	19.899	9.41395	4.62711	0	0	13.0655	7.37878	8.97663	8.88292	8.60703	9.72114	4.06038	7.12902	13.0655	23.9737	9.42436	10.7731	3.30661	62.6982	32.9031	14.4722	4.28473	0
P-01091-3	Marmara University	HEB.121	non-LC	0	0	Current	F	50-59	0	0	0	0	0	0	0	0	0	0	0	0	0	0	0	0	0	0	7.8055	4.10197	0	0	0	6.307	3.78485	4.9911	3.23385	5.57357	3.41577	0	3.94081	4.9339	9.78362	5.40714	7.57652	0	33.1184	17.7453	7.11232	0	0
P-01486-3	Vejle Hospital	HEB.130	non-LC	0	0	Former	M	50-59	0	0	0	0	0	0	0	0	0	0	0	0	0	0	3.26167	0	3.43924	0	15.3593	7.5505	4.26314	0	0	15.8287	7.48285	9.90338	7.70142	11.0231	11.4502	4.9495	8.77881	12.9091	26.9543	15.5157	24.2874	5.11071	57.7209	31.7728	13.185	3.75473	3.17125
P-01388-3	Marmara University	HEB.121	non-LC	0	0	Current	M	60-69	0	0	0	0	0	0	0	0	0	0	0	0	0	0	0	0	0	0	9.08075	5.21472	3.83683	0	0	7.21747	4.6791	7.34756	5.46956	4.7883	3.94081	0	5.55277	7.57132	16.0894	6.0313	8.22706	0	41.0911	22.2559	11.0939	0	0
P-01132-3	KUMC	HEB.115	non-LC	0	0	Former	F	70-79	0	0	0	0	0	0	0	0	0	0	0	0	0	0	0	0	0	0	3.18187	0	0	0	0	4.6479	0	4.8559	3.13509	3.1039	0	0	3.66528	6.14053	8.63826	3.1091	5.78162	0	16.2427	9.55019	5.55375	0	0
P-01440-3	Vejle Hospital	HEB.130	non-LC	0	0	Former	M	80+	0	0	0	0	0	0	0	0	0	0	0	0	0	3.6219	3.39358	0	0	0	9.49204	6.86886	4.11757	0	0	11.2419	6.27578	11.1898	8.60183	7.35276	6.95731	3.84723	8.82566	14.4207	28.7333	11.445	15.9851	4.51271	45.1898	26.1789	11.8444	3.76008	3.43354
P-00925-3	Marmara University	HEB.121	non-LC	0	0	Former	M	60-69	0	0	0	0	0	0	0	0	0	0	0	0	0	0	0	0	0	0	7.19146	6.36422	4.04478	0	0	6.99373	5.44355	7.01455	6.3278	4.23715	3.14549	0	5.7088	9.26817	18.0198	6.14573	6.84805	3.38458	27.7919	21.1279	9.53947	3.64766	3.29971
P-00967-3	Marmara University	HEB.121	non-LC	0	0	Former	M	60-69	0	0	0	0	0	0	0	0	0	0	0	0	0	2.99786	3.28704	0	0	0	6.83244	4.6687	3.15588	0	0	6.41104	5.55277	7.52969	7.17064	5.32393	4.35673	3.93561	6.42144	10.7158	24.601	7.82111	11.4502	3.45736	26.8241	17.4233	8.34451	3.36395	0
P-01069-3	Marmara University	HEB.121	LC	Squamous Cell Carcinoma	IIIA	Former	M	50-59	0	0	0	0	0	0	0	0	0	0	0	0	0	0	4.48458	0	3.60161	0	7.90958	5.52156	3.12469	0	0	9.70552	5.90646	9.9867	7.22268	8.59142	6.12493	3.93561	7.17064	16.7154	39.5301	12.7007	23.9215	4.9911	31.8805	20.1612	8.71422	0	0
P-01499-3	Vejle Hospital	HEB.130	LC	Adenocarcinoma	IA	Former	F	80+	0	0	0	0	0	0	0	0	0	0	0	0	0	4.16768	4.46273	0	3.45559	0	19.6739	10.6869	4.63401	0	0	13.0193	6.26253	8.50852	7.02163	8.0023	9.1361	3.68033	8.38196	20.4138	25.3847	10.5392	17.1906	3.08502	62.8128	28.105	13.7338	4.21661	0
P-01227-3	Vejle Hospital	HEB.130	LC	Adenocarcinoma	IIB	Former	F	70-79	0	0	0	0	0	0	0	0	0	0	0	0	0	4.56957	0	0	0	0	8.1974	0	0	0	0	7.11653	3.99118	3.64345	3.42218	4.71832	5.1399	0	5.32436	16.9265	15.0781	5.69855	11.0668	0	27.8356	12.4439	5.46709	0	0
P-01042-3	Marmara University	HEB.121	non-LC	0	0	Current	M	50-59	0	0	0	0	0	0	0	0	0	0	0	0	0	0	0	0	0	0	7.65957	0	0	0	0	6.11494	0	4.72886	4.57605	5.7249	4.66563	0	4.71832	10.9085	12.9665	7.32214	15.6062	0	32.2025	13.5188	5.66033	0	0
P-01400-3	Marmara University	HEB.121	non-LC	0	0	Former	M	50-59	0	0	0	0	0	0	0	0	0	0	0	0	0	4.92571	4.72219	0	0	0	17.5076	6.3785	3.93322	0	0	10.4548	4.04386	8.69837	5.96209	5.91992	6.77386	0	7.79666	20.361	26.6016	8.60345	17.0321	0	51.8691	21.5338	11.1542	0	0
P-01021-3	KUMC	HEB.115	non-LC	0	0	Former	M	70-79	0	0	0	0	0	0	0	0	0	0	0	0	0	5.06817	5.61772	0	4.37116	0	8.672	3.76462	0	0	0	8.84076	3.94903	8.98315	4.95546	6.62098	6.5999	0	6.71587	19.4097	25.9137	8.28177	19.9381	3.07448	31.0161	16.0458	7.78633	0	0
P-00947-3	Marmara University	HEB.121	non-LC	0	0	Current	M	60-69	0	0	0	0	0	0	0	0	0	0	0	0	0	4.75781	4.52887	0	0	0	6.24672	3.11663	0	0	0	10.075	3.72774	6.77913	3.7172	7.96012	4.37581	0	5.37706	15.8174	21.3653	8.97261	16.9793	3.4011	27.1889	14.0026	6.6588	0	0
P-01472-3	Vejle Hospital	HEB.130	non-LC	0	0	Former	M	70-79	0	0	0	0	0	0	0	0	0	0	0	0	0	4.50852	4.15751	0	3.21147	0	19.5153	9.37871	5.56152	0	0	10.0644	6.18347	10.0117	8.16049	6.17292	8.1974	3.35896	9.64244	25.3847	31.1547	10.5919	19.5682	4.22301	51.6526	26.2729	13.7338	3.48148	3.12737
P-01361-3	Marmara University	HEB.121	non-LC	0	0	Current	F	50-59	0	0	0	0	0	0	0	0	0	0	0	0	0	5.6737	5.51086	0	4.79851	0	14.3917	7.82302	4.58132	0	0	14.7613	7.7123	13.3888	10.4864	10.9085	8.97261	4.53389	11.014	27.766	46.5373	16.0814	32.0022	5.16098	47.5949	24.98	11.584	0	0
P-01056-3	Marmara University	HEB.121	non-LC	0	0	Current	F	50-59	0	0	0	0	0	0	0	0	0	0	0	0	0	3.77601	4.63571	0	3.95404	0	12.1221	5.89357	0	0	0	9.43673	5.19787	11.9638	7.97066	11.2251	6.81603	3.3853	10.1172	25.4905	42.5547	17.5604	36.8251	4.25462	39.4884	21.3723	7.28697	0	0
P-01522-3	Vejle Hospital	HEB.130	non-LC	0	0	Never	F	70-79	0	0	0	0	0	0	0	0	0	0	0	0	0	0	3.59581	0	0	0	19.534	7.49315	4.2293	0	0	14.4392	4.98708	9.42982	6.61347	9.25827	6.89009	0	6.53048	8.90965	24.9639	9.79506	14.3838	0	65.6171	30.4807	15.5013	4.13892	4.03217
P-00973-3	Marmara University	HEB.121	LC	Squamous Cell Carcinoma	IIIA	Current	M	60-69	0	0	0	0	0	0	0	0	0	0	0	0	0	0	0	0	0	0	0	0	0	0	0	4.73817	0	0	0	0	0	0	0	4.00252	7.39356	0	4.40076	0	8.98322	4.69513	0	0	0
P-00958-3	Marmara University	HEB.121	non-LC	0	0	Current	M	50-59	0	0	0	0	0	0	0	0	0	0	0	0	0	0	0	0	0	0	3.62643	0	0	0	0	6.81263	0	3.90297	0	6.35345	0	0	4.50032	5.10324	13.1105	6.77944	12.0034	0	25.5784	13.4199	5.88073	0	0
P-01366-3	Marmara University	HEB.121	non-LC	0	0	Current	M	60-69	0	0	0	0	0	0	0	0	0	0	0	0	0	0	0	0	0	0	12.2635	6.78497	4.32332	0	0	9.87253	5.41855	8.97605	6.87902	6.2428	3.46604	0	7.43782	12.1141	26.1833	8.4559	15.0482	0	47.9168	25.691	13.9823	3.86363	3.61083
P-01424-3	Vejle Hospital	HEB.130	non-LC	0	0	Former	M	70-79	0	0	0	0	0	0	0	0	0	0	0	0	0	3.99138	0	0	0	0	5.18622	3.42179	0	0	0	7.89152	4.21823	6.7739	6.26493	5.26919	3.30565	0	5.19728	14.4392	22.4149	7.60934	9.18633	0	32.0592	20.2849	10.1976	3.22321	0
P-00907-3	Marmara University	HEB.121	non-LC	0	0	Former	M	50-59	0	0	0	0	0	0	0	0	0	0	0	0	0	0	0	0	0	0	3.05677	0	0	0	0	4.05783	0	3.88637	0	3.83107	0	0	3.8366	6.32579	13.9409	5.79471	8.72704	0	19.3842	10.6249	5.60539	0	0
P-01419-3	Marmara University	HEB.121	non-LC	0	0	Current	F	50-59	3.23321	0	0	0	0	0	0	0	0	0	0	0	0	5.32098	17.7805	0	5.57373	0	49.6003	24.7977	11.5606	3.16738	0	37.5523	13.7194	27.0147	23.7447	24.4652	16.7648	7.0284	25.9616	61.7179	107.703	35.7213	65.445	10.2876	104.432	55.0375	24.6771	5.86949	5.15587
P-01267-3	Vejle Hospital	HEB.130	non-LC	0	0	Never	F	0-49	0	0	0	0	0	0	0	0	0	0	0	0	0	0	5.94736	0	0	0	6.276	5.46833	0	0	0	11.1178	5.63428	8.79344	6.98414	5.51259	3.4771	0	6.98967	15.5465	35.8877	8.5555	17.0417	3.09549	31.3263	21.242	9.85461	3.73442	3.58836
P-00961-3	Marmara University	HEB.121	LC	Adenocarcinoma	IA	Former	M	60-69	0	0	0	0	0	0	0	0	0	0	0	0	0	0	3.34858	0	0	0	3.51581	0	0	0	0	5.64535	0	5.61769	4.36757	4.46713	0	0	5.15856	9.78952	21.5284	6.4309	14.4945	0	17.3581	11.6202	6.56632	0	0
P-01511-3	Vejle Hospital	HEB.130	LC	Adenocarcinoma	IA	Former	F	70-79	0	0	0	0	0	0	0	0	0	0	0	0	0	0	3.92439	0	0	0	19.2809	8.36256	3.39493	0	0	15.3001	5.67402	9.97602	7.43829	10.0881	8.1833	0	7.89761	15.4682	26.7422	9.98163	16.8698	0	64.1051	31.562	13.6888	3.69238	0
P-01178-3	Vejle Hospital	HEB.130	non-LC	0	0	Former	F	0-49	0	0	0	0	0	0	0	0	0	0	0	0	0	0	0	0	0	0	10.0321	4.75	0	0	0	12.1613	5.53401	8.32334	4.9796	6.88937	5.97644	0	6.40769	12.4976	22.9828	10.3122	16.2531	0	46.6928	25.4134	10.9847	0	0
P-01347-3	Marmara University	HEB.121	non-LC	0	0	Current	M	50-59	0	0	0	0	0	0	0	0	0	0	0	0	0	0	3.45756	0	3.88594	0	10.3682	3.76447	0	0	0	10.9846	4.722	9.41576	4.58761	11.5449	6.83336	0	7.21984	13.2822	27.6402	14.2911	25.2271	3.18776	44.9982	21.2972	9.37385	3.02249	0
P-01077-3	Marmara University	HEB.121	LC	Squamous Cell Carcinoma	IIB	Former	M	60-69	0	0	0	0	0	0	0	0	0	0	0	0	0	0	0	0	0	0	7.59513	4.15083	0	0	0	6.95659	3.40612	6.21167	4.8956	3.5293	0	0	5.1756	10.8725	20.5147	6.82776	9.63986	0	37.883	20.4516	10.7594	3.37714	0
P-01052-3	Marmara University	HEB.121	non-LC	0	0	Current	F	50-59	0	0	0	0	0	0	0	0	0	0	0	0	0	3.05117	0	0	0	0	14.0108	6.15566	3.12617	0	0	13.6745	5.3716	10.5923	9.52781	9.97602	6.95098	3.17656	10.3122	23.3194	48.0907	17.2062	24.4415	4.17883	60.3153	29.2488	12.562	3.24766	0
P-01354-3	Marmara University	HEB.121	non-LC	0	0	Current	M	60-69	0	0	0	0	0	0	0	0	0	0	0	0	0	0	0	0	0	0	6.03245	3.50131	0	0	0	8.42978	3.5461	7.0406	5.0972	6.60372	4.19563	0	4.918	16.197	26.2372	14.4592	21.8048	3.90446	37.8266	21.8046	8.64733	0	0
[truncated: 90 more columns]

## Sheet: Fig 3-Sensor Impact
	Sensor	Rank	Relative Metric
	BM01	11	1.88
	BM02	2	2.17
	BM03	17	0.35
	BM04	10	1.92
	BM05	5	2.08
	BM06	9	1.93
	BM07	15	0.59
	BM08	18	0.31
	BM09	12	1.4
	BM10	8	1.96
	BM11	4	2.09
	BM12	7	2.08
	BM13	13	1.4
	BM14	15	0.59
	BM15	3	2.16
	BM17	14	1.07
	BM18	5	2.08
	BM19	1	2.2

## Sheet: Supp-Fig 2-HTx
	Relative Fluroescence Units (RFU)
	Temperature	NBS	Sample	Time 0	Time 10	Time 20	Time 30	Time 40	Time 50	Time 60	Time 70	Time 80	Time 90
	37C	BM08	AB	0.06	0.08	0.08	0.1	0.09	0.1	0.11	0.11	0.1	0.12
		BM08	P-99001	0.15	0.24	0.43	0.58	0.79	0.96	1.09	1.32	1.53	1.7
		BM12	AB	0.21	0.26	0.27	0.27	0.28	0.3	0.33	0.31	0.32	0.31
		BM12	P-99001	0.25	0.36	0.6	0.87	1.12	1.39	1.53	1.71	1.97	2.18
		SB	P-99001	0.13	0.11	0.12	0.11	0.12	0.12	0.13	0.14	0.12	0.12
	41C	BM08	AB	0.04	0.06	0.06	0.08	0.09	0.08	0.1	0.1	0.11	0.1
		BM08	P-99001	0.15	0.27	0.58	0.92	1.25	1.7	1.99	2.39	2.72	3.15
		BM12	AB	0.16	0.22	0.26	0.3	0.33	0.33	0.33	0.35	0.39	0.35
		BM12	P-99001	0.22	0.39	0.76	1.24	1.69	2.09	2.48	2.93	3.49	3.72
		SB	P-99001	0.15	0.13	0.11	0.12	0.14	0.12	0.12	0.12	0.13	0.12
	45C	BM08	AB	0.05	0.07	0.08	0.11	0.1	0.11	0.12	0.12	0.12	0.11
		BM08	P-99001	0.16	0.4	0.94	1.72	2.49	3.16	3.68	4.23	4.77	5.35
		BM12	AB	0.15	0.18	0.21	0.27	0.27	0.29	0.29	0.3	0.31	0.28
		BM12	P-99001	0.24	0.48	1.19	2.12	2.91	3.84	4.52	5.38	6.14	6.84
		SB	P-99001	0.14	0.12	0.1	0.11	0.12	0.12	0.13	0.12	0.12	0.12

## Sheet: Supp-Fig 3-Std Curve
														RSQ of Standard Curve Equations
	Example Standard Curve													Plate	t0	t10	t20	t30	t40	t50	t60
	Standard	Conc (ng/ml)	Rep 1	Rep 2	Rep 3	Average	S.D.	% CV	Corrected Avg.	Backfit	Recovery %			plate01	0.99998	0.999926	0.999974	0.999976	0.999953	0.999972	0.999976
	A	800	67.7	66.1	64.3	66.0333	1.70098	2.57594	66.0027	800.076	1.00009			plate02	0.999984	0.999983	0.999974	0.999992	0.99999	0.999995	0.999993
	B	400	35.3	34.5	34.1	34.6333	0.61101	1.76423	34.6027	399.749	0.999371			plate03	0.999983	0.999976	0.999926	0.999964	0.999984	0.999977	0.999986
	C	200	17.9	18.1	17.5	17.8333	0.305505	1.71311	17.8027	199.794	0.998972			plate04	0.999969	0.999951	0.999964	0.999953	0.999957	0.99994	0.999927
	D	100	9.34	9.01	9.03	9.12667	0.185023	2.02727	9.09607	100.071	1.00071			plate05	0.999979	0.999988	0.999938	0.999998	0.999993	0.999986	1
	E	50	5.08	4.58	4.67	4.77667	0.266521	5.57964	4.74607	51.2459	1.02492			plate06	0.999943	0.999969	0.999977	0.99997	0.999929	0.999969	0.999969
	F	25	2.54	2.29	2.5	2.44333	0.134288	5.49611	2.41273	25.3303	1.01321			plate07	0.999947	0.999962	0.999955	0.999941	0.999967	0.99995	0.999957
	Blank	0	0.026	0.048	0.017	0.0306	0.0157264	51.3935	0	-1.26595				plate08	0.999952	0.999939	0.999982	0.999991	0.999986	0.999994	0.999943
														plate09	0.999926	0.999954	0.999959	0.999945	0.999969	0.999976	0.999989
														plate10	0.999979	0.999969	0.999986	0.999988	0.999958	0.99998	0.999981
														plate11	0.999925	0.999922	0.999956	0.999988	0.999975	0.999969	0.999986
														plate12	0.999982	0.99998	0.999997	0.999992	0.999993	0.999992	0.999986
														plate13	0.999913	0.99999	0.999973	0.999993	0.999988	0.999976	0.999964
														plate14	0.999971	0.999991	0.999969	0.99998	0.999982	0.99997	0.999975
														plate15	0.999915	0.999939	0.999944	0.9999	0.999962	0.999916	0.999926
														plate16	0.999961	0.999987	0.999966	0.999962	0.999932	0.999943	0.999981
														plate17	0.999955	0.999974	0.99996	0.99998	0.999977	0.999943	0.999947
														plate18	0.999953	0.999946	0.999985	0.999981	0.999984	0.999971	0.999954
														plate19	0.99998	0.999985	0.99999	0.999982	0.99999	0.999981	0.999976
														plate20	0.999967	0.999986	0.999988	0.999997	0.999991	0.999993	0.999995
														plate21	0.999986	0.99998	0.999981	0.999985	0.99998	0.999974	0.999989
														plate22	0.999998	0.999988	0.999971	0.999995	0.999974	0.999987	0.999988
														plate23	0.999874	0.999973	0.999959	0.999993	0.999984	0.999986	0.999978
														plate24	0.999929	0.999963	0.999951	0.999974	0.999978	0.999953	0.999953
														plate25	0.999923	0.999866	0.999908	0.999942	0.999935	0.999941	0.999909
														plate26	0.999962	0.999952	0.999966	0.999993	0.999983	0.999996	0.999943
														plate27	0.999983	0.999978	0.999973	0.99996	0.999978	0.99998	0.999971
														plate28	0.999997	0.999975	0.999874	0.999979	0.999948	0.999964	0.999991
														plate29	0.999982	0.999985	0.999917	0.999987	0.999989	0.99996	0.999991
														plate30	0.999993	0.999974	0.99999	0.999965	0.99998	0.999992	0.999968
														plate31	0.999986	0.99999	0.999977	0.999984	0.999996	0.999968	0.99997
														plate32	0.999952	0.999961	0.999957	0.999968	0.999977	0.999949	0.999969
														plate33	0.99997	0.999971	0.999952	0.999982	0.99999	0.999967	0.999969
														plate34	0.999903	0.999934	0.99995	0.999919	0.999936	0.999943	0.999949
														plate35	0.999901	0.999938	0.999927	0.999892	0.999842	0.999885	0.999884
														plate36	0.999782	0.999708	0.999887	0.999967	0.999958	0.999982	0.999984
														plate37	0.999916	0.99995	0.999982	0.999959	0.999985	0.99997	0.999971
														plate38	0.999965	0.999993	0.999998	0.999978	0.999994	0.999993	0.999986
														plate39	0.999975	0.999951	0.99998	0.999992	0.999992	0.999982	0.999988
														plate40	0.999976	0.999987	0.999987	0.999969	0.999978	0.999983	0.999996
														plate41	0.999992	0.999964	0.999982	0.999967	0.999969	0.999983	0.999954
														plate42	0.999946	0.999976	0.999978	0.999918	0.999948	0.999964	0.999929
														plate43	0.999993	0.999976	0.999966	0.999967	0.999996	0.999958	0.999989
														plate44	0.999966	0.999974	0.999962	0.999984	0.999966	0.999956	0.999895
														plate45	0.999939	0.999977	0.999959	0.999958	0.999977	0.99996	0.999971
														plate46	0.999992	0.999981	0.999994	0.999998	0.999997	0.999981	0.999996
														plate47	0.999936	0.999907	0.999911	0.999936	0.999954	0.999964	0.999964
														plate48	0.999971	0.999974	0.999986	0.999931	0.999987	0.999964	0.99997
														plate49	0.999993	0.999984	0.999994	0.999993	0.999962	0.999947	0.999978
														plate50	0.999971	0.999985	0.99999	0.999988	0.999991	0.999987	0.999995
														plate51	0.999964	0.999984	0.999972	0.999971	0.999981	0.999981	0.999983
														plate52	0.999932	0.999956	0.999935	0.999957	0.999949	0.999924	0.999948
														plate53	0.999875	0.999947	0.999917	0.999924	0.999964	0.999981	0.999945
														plate54	0.99998	0.99998	0.999984	0.999985	0.999993	0.999976	0.999965
														plate55	0.999913	0.999867	0.99988	0.999819	0.999863	0.999874	0.99991
														plate56	0.99987	0.999936	0.999928	0.999937	0.999915	0.999856	0.999888
														plate57	0.999911	0.999923	0.999926	0.999865	0.999927	0.999873	0.999927
														plate58	0.999943	0.999971	0.999964	0.99999	0.999968	0.99992	0.99997
														plate59	0.999931	0.999942	0.999981	0.999955	0.999971	0.999986	0.999979
														plate60	0.999911	0.999964	0.999986	0.999973	0.999903	0.999965	0.999985
														plate61	0.999947	0.999964	0.999937	0.999981	0.999952	0.99996	0.999973
														plate62	0.999981	0.999983	0.999989	0.999992	0.999957	0.999976	0.999987
														plate63	0.999988	0.999983	0.999995	0.99998	0.999988	0.999982	0.999989
														plate64	0.999997	0.999987	0.999976	0.999996	0.999986	0.999993	0.999986
														plate65	0.999994	0.999995	0.999986	0.999967	0.999996	0.999972	0.999996
														plate66	0.999979	0.999963	0.999987	0.999971	0.999985	0.999976	0.999976
														plate67	0.99988	0.99997	0.99996	0.999979	0.999991	0.999983	0.999991
														plate68	0.999996	0.999991	0.999987	0.999982	0.999964	0.99999	0.999985
														plate69	0.99997	0.999994	0.999972	0.999972	0.999997	0.999973	0.99998
														plate70	0.999975	0.999983	0.999982	0.999991	0.999981	0.999963	0.999974
														plate71	0.999916	0.999988	0.999994	0.999959	0.999926	0.999954	0.999979
														plate72	0.999988	0.999968	0.999971	0.999982	0.999959	0.999982	0.99999
														plate73	0.999916	0.999891	0.999884	0.999938	0.999927	0.999986	0.999965
														plate74	0.999971	0.999974	0.999965	0.999979	0.999989	0.999956	0.999973
														plate75	0.999974	0.999992	0.999993	0.999991	0.999976	0.999982	0.999904
														plate76	0.999845	0.999853	0.999905	0.999899	0.999897	0.99992	0.99992
														plate77	0.999976	0.999989	0.999973	0.999958	0.999983	0.999986	0.999977
														plate78	0.999977	0.999963	0.999982	0.99997	0.999975	0.999974	0.999985
														plate79	0.999996	0.999986	0.999988	0.999945	0.999953	0.999966	0.999975
														plate80	0.999977	0.999992	0.999989	0.999972	0.999993	0.999994	0.999977
														plate81	0.999956	0.999952	0.99997	0.999971	0.999989	0.99998	0.999961
														plate82	0.999976	0.999978	0.999991	0.999982	0.999994	0.999989	0.999975
														plate83	0.999962	0.999981	0.999985	0.999985	0.999995	0.999993	0.999995
														plate84	0.999939	0.999968	0.999987	0.999978	0.999988	0.999983	0.999997
														plate85	0.999971	0.999973	0.999979	0.999988	0.999946	0.999967	0.999989
														Avg	0.999954	0.999962	0.999964	0.999967	0.999968	0.999966	0.999968
														SD	3.88226e-05	3.97938e-05	2.90896e-05	3.05479e-05	2.89119e-05	2.76984e-05	2.64436e-05
														CV%	3.88244e-05	3.97953e-05	2.90907e-05	3.05489e-05	2.89128e-05	2.76993e-05	2.64444e-05

## Sheet: Supp-Fig 4-LEAP profile
	Time (min)		0				10				20				30				40				50				60
	Sample	NBS	Conc-A	Conc-B	Avg	SD	Conc-A	Conc-B	Avg	SD	Conc-A	Conc-B	Avg	SD	Conc-A	Conc-B	Avg	SD	Conc-A	Conc-B	Avg	SD	Conc-A	Conc-B	Avg	SD	Conc-A	Conc-B	Avg	SD
	P-99002	BM01	0	0	0	0	5.16	4.5	4.83	0.23	24.7	19.43	22.06	1.86	42.84	33.64	38.24	3.25	56.11	46.99	51.55	3.22	66.32	56.49	61.41	3.48	73.81	66.65	70.23	2.53
	P-99002	BM02	0	0	0	0	3.12	0	1.56	1.1	14.05	12.82	13.44	0.44	23.58	22.33	22.96	0.44	29.84	29.15	29.49	0.24	34.73	30.91	32.82	1.35	38.67	38.65	38.66	0.01
	P-99002	BM03	0	0	0	0	0	0	0	0	5.54	4.28	4.91	0.45	9.82	8.45	9.14	0.48	12.28	9.76	11.02	0.89	13.71	13.44	13.57	0.1	16.48	14.03	15.26	0.87
	P-99002	BM04	0	0	0	0	0	0	0	0	0	0	0	0	0	0	0	0	0	0	0	0	0	0	0	0	0	0	0	0
	P-99002	BM05	0	0	0	0	0	0	0	0	0	0	0	0	0	0	0	0	0	0	0	0	0	0	0	0	0	0	0	0
	P-99002	BM06	0	0	0	0	6.58	5.49	6.04	0.38	27.73	27.17	27.45	0.2	44.66	44.08	44.37	0.2	56.81	54.96	55.88	0.65	69.32	65.13	67.22	1.48	79.08	73.67	76.38	1.91
	P-99002	BM07	0	0	0	0	0	0	0	0	10.14	9.02	9.58	0.4	14.89	14.43	14.66	0.16	18.47	18.93	18.7	0.16	21.47	20.85	21.16	0.22	24.95	22.73	23.84	0.79
	P-99002	BM08	0	0	0	0	0	0	0	0	12.37	13.6	12.99	0.44	18.61	20.3	19.46	0.59	22.03	25.59	23.81	1.26	24.67	28.39	26.53	1.32	28.09	34.23	31.16	2.17
	P-99002	BM09	0	0	0	0	0	0	0	0	10.36	8.01	9.19	0.83	15.12	12.96	14.04	0.76	17.78	14.69	16.23	1.09	22.38	16.17	19.28	2.19	22.4	20.64	21.52	0.62
	P-99002	BM10	0	0	0	0	0	0	0	0	7.12	7.2	7.16	0.03	10.04	11.72	10.88	0.59	10.56	14.11	12.34	1.26	12.8	14.46	13.63	0.59	14.28	17.16	15.72	1.02
	P-99002	BM11	0	0	0	0	0	0	0	0	9.35	8.35	8.85	0.36	17.82	13.3	15.56	1.6	22.03	18.24	20.13	1.34	26.49	21.76	24.13	1.67	30.18	27.49	28.83	0.95
	P-99002	BM12	0	0	0	0	0	0	0	0	6.72	6.85	6.78	0.05	12.64	11.61	12.12	0.36	12.85	13.77	13.31	0.32	16.56	15.38	15.97	0.42	19.27	19.13	19.2	0.05
	P-99002	BM13	0	0	0	0	0	0	0	0	7.9	10.58	9.24	0.95	13.88	18.38	16.13	1.59	19.27	23.75	21.51	1.58	25.01	29.19	27.1	1.48	30.65	34.34	32.5	1.31
	P-99002	BM14	0	0	0	0	6.58	7.26	6.92	0.24	29.52	30.08	29.8	0.2	59.9	61.6	60.75	0.6	86.47	92.06	89.26	1.97	106.85	113.32	110.08	2.29	123.67	138.31	130.99	5.18
	P-99002	BM15	0	0	0	0	9.44	8.8	9.12	0.23	40.09	38.06	39.08	0.72	58.76	59.89	59.32	0.4	70.23	67.79	69.01	0.86	75.56	72.39	73.97	1.12	81.55	82.34	81.94	0.28
	P-99002	BM17	0	0	0	0	0	0	0	0	15.84	15.84	15.84	0	30.03	29.57	29.8	0.16	36.97	40.54	38.75	1.26	46.08	43.85	44.97	0.79	53.24	51	52.12	0.79
	P-99002	BM18	0	0	0	0	7.24	4.37	5.81	1.01	37.73	25.26	31.49	4.41	66.63	47.48	57.06	6.77	88.8	59.81	74.3	10.25	102.55	74.12	88.33	10.05	116.59	88.56	102.58	9.91
	P-99002	BM19	0	0	0	0	0	0	0	0	3.87	3.86	3.86	0	7.23	6.99	7.11	0.08	7.93	7.47	7.7	0.16	10.98	10.13	10.56	0.3	12.31	13.91	13.11	0.57
	P-99002	Sample Background	0	0	0	0	0	0	0	0	0	0	0	0	0	0	0	0	0	0	0	0	0	0	0	0	0	0	0	0

## Sheet: Supp-Fig 5-BCT
	Sample Type		Assay Buffer				Serum (SST)				Sodium Citrate				Lithium Heparin				EDTA-3.6				EDTA-7.2
	Sample	NBS	Conc-A	Conc-B	Avg	SD	Conc-A	Conc-B	Avg	SD	Conc-A	Conc-B	Avg	SD	Conc-A	Conc-B	Avg	SD	Conc-A	Conc-B	Avg	SD	Conc-A	Conc-B	Avg	SD
	P-99005	BM01	0	0	0	0	107.63	102.31	104.97	3.762	0	0	0	0	7.01	6.89	6.95	0.085	0	0	0	0	3.47	3.13	3.3	0.24
	P-99005	BM02	0	0	0	0	48.78	52.49	50.635	2.623	0	0	0	0	0	0	0	0	0	0	0	0	0	0	0	0
	P-99005	BM03	0	0	0	0	19.37	18.43	18.9	0.665	0	0	0	0	0	0	0	0	0	0	0	0	0	0	0	0
	P-99005	BM04	0	0	0	0	0	0	0	0	0	0	0	0	0	0	0	0	0	0	0	0	0	0	0	0
	P-99005	BM05	0	0	0	0	0	0	0	0	0	0	0	0	0	0	0	0	0	0	0	0	0	0	0	0
	P-99005	BM06	0	0	0	0	81.54	93.05	87.295	8.139	5.86	6.77	6.315	0.643	8.48	11.19	9.835	1.916	3.37	3.59	3.48	0.156	6.79	7.98	7.385	0.841
	P-99005	BM07	0	0	0	0	28.57	27.87	28.22	0.495	0	0	0	0	0	0	0	0	0	0	0	0	0	0	0	0
	P-99005	BM08	0	0	0	0	54.78	54.57	54.675	0.148	0	0	0	0	7.13	5.03	6.08	1.485	0	0	0	0	0	0	0	0
	P-99005	BM09	0	0	0	0	44.74	39.02	41.88	4.045	0	0	0	0	0	0	0	0	0	0	0	0	0	0	0	0
	P-99005	BM10	0	0	0	0	23.3	22.23	22.765	0.757	0	0	0	0	0	0	0	0	0	0	0	0	0	0	0	0
	P-99005	BM11	0	0	0	0	46.95	45.64	46.295	0.926	0	0	0	0	0	0	0	0	0	0	0	0	0	0	0	0
	P-99005	BM12	0	0	0	0	16.18	16.95	16.565	0.544	0	0	0	0	0	0	0	0	0	0	0	0	0	0	0	0
	P-99005	BM13	0	0	0	0	64.19	67.04	65.615	2.015	3.63	4.15	3.89	0.368	11.8	13.03	12.415	0.87	0	0	0	0	4.1	3.49	3.795	0.431
	P-99005	BM14	0	0	0	0	237.99	234.29	236.14	2.616	10.07	13.03	11.55	2.093	24.19	23.58	23.885	0.431	8.38	9.01	8.695	0.445	17.96	20.99	19.475	2.143
	P-99005	BM15	0	0	0	0	148.49	135.05	141.77	9.504	9.7	11.31	10.505	1.138	16.22	15.61	15.915	0.431	8.63	8.52	8.575	0.078	13.54	13.63	13.585	0.064
	P-99005	BM17	0	0	0	0	62.12	58.48	60.3	2.574	0	0	0	0	7.87	4.81	6.34	2.164	0	0	0	0	0	0	0	0
	P-99005	BM18	0	0	0	0	201.79	200.49	201.14	0.919	13.87	20.51	17.19	4.695	26.4	25.66	26.03	0.523	15.75	12.45	14.1	2.333	21.76	24.06	22.91	1.626
	P-99005	BM19	0	0	0	0	22.81	21.62	22.215	0.841	0	0	0	0	0	0	0	0	0	0	0	0	0	0	0	0
	P-99005	Sample Background	0	0	0	0	0	0	0	0	0	0	0	0	0	0	0	0	0	0	0	0	0	0	0	0

## Sheet: Supp-Table 3-CV
			Concentration (ng/mL) Replicates																			CV% Calculations																			Average CV% of all samples
	Sample ID	Replicate	BM01	BM02	BM03	BM04	BM05	BM06	BM07	BM08	BM09	BM10	BM11	BM12	BM13	BM14	BM15	BM16	BM17	BM18	BM19	BM01	BM02	BM03	BM04	BM05	BM06	BM07	BM08	BM09	BM10	BM11	BM12	BM13	BM14	BM15	BM16	BM17	BM18	BM19	BM01	BM02	BM03	BM04	BM05	BM06	BM07	BM08	BM09
	P-99006-1	1	71.138	44.548	17.337	5.239	3.573	79.91	28.395	56.033	44.429	30.17	36.086	22.245	38.452	94.2	116.692	33.009	53.25	108.618	14.086	0.0203068	0.0170362	0.0375541	0.0339169	0.0256097	0.029156	0.0193873	0.0144995	0.0369554	0.0202321	0.0510177	0.095427	0.0100866	0.0403371	0.013717	0.104456	0.0545722	0.0349341	0.0633199	0.0446031	0.0648239	0.0890428	0.0842326	0.0819483	0.0334873	0.0582224	0.0410881	0.0330924
	P-99006-2	2	71.855	42.778	16.102	5.582	3.36	81.872	29.762	56.75	40.588	28.756	32.778	22.251	37.807	93.969	120.676	42.601	59.592	118.063	16.457
	P-99006-3	3	74.558	44.057	15.96	5.168	3.508	85.702	29.265	58.029	42.814	29.797	36.955	18.029	38.73	102.369	118.871	39.677	60.22	111.628	15.369
	P-99007-1	1	72.821	40.952	14.975	4.534	3.027	88.538	29.072	57.291	48.154	32.348	43.47	22.169	55.241	147.987	136.225	42.943	57.701	128.584	15.151	0.0696136	0.0886625	0.10503	0.107792	0.132105	0.0227566	0.0118475	0.0234073	0.0230364	0.0335479	0.0471838	0.0605355	0.0282287	0.0460504	0.0241001	0.0316261	0.055961	0.0542256	0.0665162
	P-99007-2	2	83.951	46.034	19.232	5.838	4.049	83.834	28.241	54.116	45.624	30.64	40.004	21.513	51.715	133.039	130.1	46.268	63.49	146.563	17.829
	P-99007-3	3	85.4	50.936	18.396	5.651	3.173	87.101	28.691	55.446	47.598	29.862	44.787	24.713	54.509	136.372	137.548	45.49	66.051	141.076	16.817
	P-99008-1	1	94.906	49.929	17.982	5.901	4.063	81.386	28.153	54.784	44.128	30.519	38.446	22.475	40.517	121.97	136.227	42.174	60.114	126.128	15.026	0.0726399	0.077867	0.078288	0.159065	0.0504137	0.0048969	0.0262662	0.0136388	0.0152643	0.00998921	0.0400471	0.0354269	0.0635553	0.0383212	0.0302746	0.0837853	0.0481623	0.0491736	0.0989771
	P-99008-2	2	79.59	41.328	14.831	3.981	0	80.598	26.42	53.049	42.571	30.974	35.47	21.512	37.955	118.924	131.931	42.216	58.378	124.803	14.122
	P-99008-3	3	85.637	44.82	16.545	5.357	3.673	81.487	27.07	54.351	43.755	31.27	38.843	23.463	44.287	130.149	142.033	35.115	53.582	112.868	11.816
	P-99009-1	1	33.618	19.811	6.259	0	0	45.501	16.244	26.012	22.093	16.42	16.186	11.859	17.414	37.54	48.429	20.923	26.421	53.817	5.551	0.00215128	0.0466365	0.0988807			0.0320507	0.0447511	0.0735301	0.0461512	0.0531563	0.0817306	0.0656289	0.0471453	0.0465224	0.0608146	0.0513779	0.062073	0.0496041	0.0267513
	P-99009-2	2	33.689	19.765	7.112	0	0	48.031	17.308	29.826	24.21	17.191	19.238	13.917	18.77	39.19	52.541	23.157	29.007	47.855	5.318
	P-99009-3	3	33.513	21.812	7.983	0	0	49.144	18.127	30.997	24.561	18.653	16.314	12.748	19.531	42	56.231	20.7	30.763	49.612	5.207
	P-99010-1	1	97.312	56.593	17.57	3.586	0	84.58	27.846	58.484	46.065	24.063	44.174	22.865	45.056	120.38	109.414	48.019	64.598	139.476	15.048	0.0350316	0.0512772	0.05699	0.000976971		0.0236642	0.00718827	0.0342182	0.0202535	0.10628	0.0416313	0.0149741	0.0899906	0.0902959	0.0616476	0.0249665	0.0246766	0.00594481	0.0153255
	P-99010-2	2	101.308	55.483	19.36	3.579	0	87.253	27.367	59.076	48.108	19.234	48.864	23.71	56.05	150.152	99.67	50.566	63.489	138.808	15.388
	P-99010-3	3	92.97	50.232	16.945	0	0	89.629	27.537	54.645	46.134	19.467	47.269	23.187	49.475	133.874	94.356	50.736	67.315	140.806	15.621
	P-99011-1	1	43.861	25.914	8.671	0	0	48.011	17.438	31.994	29.012	17.555	23.225	13.756	18.841	46.199	72.975	23.985	34.858	51.051	7.151	0.0550459	0.024571	0.0949748			0.0385928	0.0875423	0.0280319	0.0124342	0.0104994	0.0457962	0.111297	0.0862201	0.0213169	0.0570238	0.0504471	0.059133	0.0804913	0.122478
	P-99011-2	2	45.527	26.703	8.641	0	0	52.776	20.215	32.724	29.275	17.818	21.969	14.311	22.319	48.216	77.331	21.326	34.537	47.047	5.45
	P-99011-3	3	39.874	25.143	7.022	0	0	50.572	16.492	30.579	28.416	17.368	20.759	10.997	18.537	46.012	67.234	23.506	39.231	57.178	7.174
	P-99012-1	1	81.268	46.222	17.138	5.489	3.21	79.232	26.439	52.474	42.83	29.642	39.322	21.698	46.162	118.528	120.639	46.579	64.702	126.675	17.434	0.0192597	0.0249762	0.0472801	0.0563849	0.0801184	0.0198651	0.0583046	0.0208963	0.0308918	0.0011784	0.0375706	0.0403665	0.0764232	0.0627978	0.036025	0.0299613	0.0058368	0.0216601	0.0544158
	P-99012-2	2	82.083	48.996	19.246	6.204	3.77	80.645	30.39	55.192	43.639	29.559	41.795	22.741	47.21	125.201	130.637	50.067	64.618	133.055	17.529
	P-99012-3	3	84.983	48.424	18.263	5.548	3.18	83.125	27.744	54.262	46.043	29.583	43.068	23.95	39.56	107.384	121.725	47.829	63.866	127.701	15.54
	P-99013-1	1	62.447	34.387	11.621	4.631	3.786	67.127	23.918	43.5	36.872	24.687	22.617	18.065	29.714	76.075	92.795	31.607	45.157	88.228	9.967	0.0530471	0.0712635	0.0515153	0.115399	0.106209	0.0595633	0.0142167	0.0227465	0.00573704	0.00764218	0.0458246	0.0283886	0.0677107	0.0521445	0.00817156	0.0203481	0.0230153	0.0527329	0.0666169
	P-99013-2	2	54.867	28.886	11.09	3.502	0	60.67	24.687	44.506	37.109	24.45	23.623	18.892	25.16	67.246	90.956	30.542	45.394	86.864	9.848
	P-99013-3	3	58.171	32.364	12.555	4.353	3.059	70.078	24.616	45.974	37.393	24.912	25.267	19.353	27.514	69.841	91.893	32.068	47.513	97.647	11.373
	P-99014-1	1	123.571	64.422	22.56	6.37	5.3	109.826	34.906	72.217	53.642	29.171	59.09	26.714	82.186	263.849	156.5	53.583	72.921	236.669	27.357	0.0141302	0.0117167	0.0400239	0.0541889	0.0954408	0.0188091	0.03531	0.0279361	0.0318496	0.0696285	0.0580226	0.0316025	0.0669939	0.041956	0.0179312	0.00947452	0.00446818	0.00642781	0.0388756
	P-99014-2	2	119.5	65.811	23.596	6.007	4.324	104.994	32.899	67.686	51.34	34.01	54.093	26.638	78.532	245.57	157.718	53.566	72.434	236.12	25.702
	P-99014-3	3	122.49	64.047	24.877	6.855	4.388	108.394	35.819	71.373	49.636	33.888	62.348	28.504	91.9	271.631	163.068	52.505	72.135	233.221	24.935
	P-99015-1	1	69.771	35.045	11.02	0	0	78.892	23.529	45.217	39.546	25.926	31.245	18.97	32.765	89.651	108.771	35.337	50.537	95.615	9.092	0.00342663	0.0201113	0.0973845			0.0323804	0.0539459	0.0237836	0.00849453	0.00592515	0.0791131	0.0125429	0.0367326	0.0730406	0.0158152	0.0311797	0.0465848	0.0343062	0.0959675
	P-99015-2	2	70.309	36.109	12.844	0	0	75.805	21.32	42.715	39.09	25.996	27.984	18.631	32.309	76.624	106.502	38.038	54.29	103.754	11.149
	P-99015-3	3	69.836	36.805	14.007	0	0	72.876	24.237	43.527	38.734	26.283	33.999	19.21	35.109	90.066	110.707	37.389	56.623	98.135	9.214
	P-99016-1	1	86.969	47.887	16.681	0	0	84.196	24.057	52.237	45.996	29.353	38.116	21.976	48.202	116.971	137.012	45.554	61.944	130.71	12.646	0.0215828	0.0268264	0.0652186	0.129579		0.0242002	0.0442548	0.0701795	0.037503	0.069272	0.0419064	0.0104736	0.0493372	0.0530619	0.0521621	0.00539712	0.0316628	0.0509444	0.0689556
	P-99016-2	2	83.326	45.063	14.676	3.006	0	89.251	26.402	61.327	50.106	34.724	42.226	21.422	54.393	133.243	154.04	45.567	61.705	145.217	13.289
	P-99016-3	3	87.498	45.517	17.084	3.901	0	85.986	24.082	54.09	49.551	33.034	39.969	21.75	51.821	125.567	139.621	46.084	66.067	146.553	14.878
	P-99017-1	1	48.826	18.44	0	0	0	59.48	8.289	25.501	21.025	9.928	9.55	4.506	13.585	54.437	78.516	18.251	35.588	62.253	3.687	0.102469	0.239146	0.297967			0.0973967	0.36105	0.198502	0.170005	0.329095	0.328849	0.430281	0.252635	0.0930587	0.0893963	0.263804	0.163402	0.173725	0.269032
	P-99017-2	2	62.146	33.841	9.065	0	0	72.169	21.485	42.1	32.076	23.691	22.683	15.054	25.898	67.945	96.562	32.454	48.467	93.096	6.921
	P-99017-3	3	60.003	30.248	4.903	0	0	58.679	14.991	35.796	28.924	17.765	16.756	10.578	20.287	58.868	82.885	35.796	53.321	92.213	4.588
	P-99018-1	1	94.942	56.061	18.824	4.275	0	81.085	26.131	52.554	40.452	28.995	36.594	18.648	39.108	103.245	118.274	40.452	55.243	122.367	12.043	0.110607	0.161857	0.128324			0.0386506	0.0290828	0.0203079	0.0111238	0.097975	0.0364847	0.0329391	0.073584	0.0620631	0.0278885	0.0178653	0.0106886	0.0398072	0.0961671
	P-99018-2	2	77.67	40.721	15.41	0	0	74.805	24.412	51.01	39.728	22.775	39.669	20.203	46.743	114.859	125.853	40.371	56.564	134.625	14.533
	P-99018-3	3	74.115	40.09	13.902	0	0	74.758	25.768	50.028	39.389	26.002	36.933	19.63	44.416	119.958	125.221	41.961	56.459	131.069	15.13
	P-99019-1	1	101.213	57.505	22.966	5.613	4.485	91.004	28.42	57.684	45.174	30.497	49.817	23.144	56.372	152.604	141.089	48.626	63.83	156.852	22.018	0.0451319	0.0455872	0.0471688	0.10079	0.0837409	0.026839	0.0219665	0.00355605	0.0135932	0.0505652	0.0609662	0.011838	0.0655293	0.0517586	0.0410646	0.0429589	0.0354399	0.0708844	0.0620003
	P-99019-2	2	91.73	53.755	20.72	6.499	4.544	86.871	28.189	57.988	45.299	27.121	43.574	23.564	48.335	136.617	128.154	45.478	58.525	144.487	19.832
	P-99019-3	3	92.528	51.509	20.916	5.099	3.759	85.45	27.021	58.185	43.949	29.927	49.662	23.819	54.846	152.992	138.45	50.496	61.049	171.831	23.049
[truncated: 11 more columns]
